# Supplementary material for: Improving IL12 immunotherapy in glioblastoma by targeting the long noncoding RNA INCR1
Source: J Neurooncol. 2025 Mar 4;173(1):205–16. doi: 10.1007/s11060-025-04978-2 (PMC12041012; doi:10.1007/s11060-025-04978-2)
Supplement: Supplementary file 2 — Supplementary Material 2 [file 11060_2025_4978_MOESM2_ESM.xlsx]

## Sheet: Sheet1
Name	Chromosome	Region	Max group mean	Log? fold change	Fold change	P-value	FDR p-value	Bonferroni
MIR6859-1	1	complement(17369..17436)	0	NaN	NaN	NaN	NaN	NaN
MIR1302-2HG	1	29554..31109	0.0801461	4.69607	25.9214	0.0685901	0.270402	1
MIR1302-2	1	30366..30503	0	NaN	NaN	NaN	NaN	NaN
FAM138A	1	complement(34554..36081)	0	NaN	NaN	NaN	NaN	NaN
OR4F5	1	65419..71585	0	NaN	NaN	NaN	NaN	NaN
AL627309.1	1	complement(89295..133723)	0.101806	-0.796021	-1.73631	0.164664	0.464716	1
AL627309.3	1	complement(89551..91105)	0.29503	-0.713291	-1.63954	0.201816	0.525548	1
AL627309.2	1	complement(139790..140339)	0	NaN	NaN	NaN	NaN	NaN
AL627309.5	1	complement(141474..173862)	0.532547	-0.0881638	-1.06302	0.681898	0.826594	1
RNU6-1100P	1	complement(157784..157887)	0	NaN	NaN	NaN	NaN	NaN
AL627309.4	1	160446..161525	0	NaN	NaN	NaN	NaN	NaN
MIR6859-2	1	complement(187891..187958)	0	NaN	NaN	NaN	NaN	NaN
AP006222.2	1	266855..268655	0.0355939	2.84977	7.20883	0.309166	0.622057	1
AL732372.1	1	358857..366052	0	NaN	NaN	NaN	NaN	NaN
OR4F29	1	complement(450703..451697)	0.0526576	1.84151	3.58385	0.295472	0.622057	1
U6_1	1	complement(516376..516479)	0	NaN	NaN	NaN	NaN	NaN
AC114498.1	1	587629..594768	0	NaN	NaN	NaN	NaN	NaN
AC114498.2	1	complement(632325..632413)	0	NaN	NaN	NaN	NaN	NaN
OR4F16	1	complement(685679..686673)	0.0789863	4.59112	24.1026	0.0965082	0.339973	1
RNU6-1199P	1	complement(758233..758336)	0	NaN	NaN	NaN	NaN	NaN
AL669831.2	1	760911..761989	0	NaN	NaN	NaN	NaN	NaN
LINC01409	1	778747..810065	0.461353	-0.174267	-1.12839	0.424423	0.720521	1
FAM87B	1	817371..819837	0.259304	-0.28088	-1.21494	0.567268	0.786085	1
LINC01128	1	825138..859446	0.946416	-0.0001247	-1.00009	0.999031	0.999361	1
LINC00115	1	complement(826206..827522)	3.31497	-0.433383	-1.3504	0.0514587	0.221384	1
AL669831.7	1	860226..868202	0.002707	-2.00766	-4.02129	0.603281	0.786085	1
FAM41C	1	complement(868071..876903)	0.0340496	0.0954197	1.06838	0.931071	0.975145	1
AL645608.6	1	904834..915976	0.461796	-0.548752	-1.46282	0.490043	0.750115	1
AL645608.2	1	911435..914948	1.17866	0.784734	1.72277	0.001209	0.012353	1
AL645608.4	1	914171..914971	0.0591357	0.884664	1.84634	0.639492	0.797011	1
LINC02593	1	complement(916865..921016)	4.16782	1.05406	2.07637	1.03e-23	5.716e-21	2.801e-19
SAMD11	1	923928..944581	10.0501	0.900361	1.86653	3.542e-12	3.9e-10	9.632e-08
NOC2L	1	complement(944203..959309)	45.4715	-0.127287	-1.09224	0.121332	0.393632	1
KLHL17	1	960584..965719	8.15345	0.0707794	1.05028	0.447706	0.731552	1
PLEKHN1	1	966482..975865	1.98743	0.705629	1.63086	0.001071	0.0112546	1
PERM1	1	complement(975204..982093)	0.335957	0.555493	1.46967	0.0703203	0.274537	1
AL645608.7	1	complement(995966..998051)	0.299236	-0.249632	-1.1889	0.573765	0.786085	1
HES4	1	complement(998962..1000172)	18.3192	1.00299	2.00415	5.396e-10	3.762e-08	1.467e-05
ISG15	1	1001138..1014540	111.658	0.442202	1.35868	0.0004059	0.005119	1
AL645608.1	1	complement(1011997..1013193)	0.137927	-0.875303	-1.83439	0.504999	0.761262	1
AGRN	1	1020120..1056118	48.3861	0.613196	1.52964	5.924e-07	1.904e-05	0.0161076
AL645608.5	1	1055033..1056116	0.166101	-1.74956	-3.36256	0.244909	0.584327	1
AL645608.8	1	complement(1062208..1063288)	0.971105	0.43891	1.35558	0.249729	0.590438	1
RNF223	1	complement(1070967..1074306)	0.0275759	0.092023	1.06586	0.947721	0.980687	1
C1orf159	1	complement(1081818..1116361)	2.78631	0.310751	1.24035	0.02262	0.122356	1
AL390719.3	1	1097585..1104598	0.336284	0.362735	1.28586	0.517673	0.771548	1
LINC01342	1	1137017..1144056	0.0343408	0.641431	1.55988	0.580598	0.786085	1
MIR200B	1	1167104..1167198	0	NaN	NaN	NaN	NaN	NaN
MIR200A	1	1167863..1167952	0	NaN	NaN	NaN	NaN	NaN
MIR429	1	1169005..1169087	0	NaN	NaN	NaN	NaN	NaN
AL390719.2	1	1169357..1170343	0.0270879	-3.35081	-10.2022	0.3823	0.681311	1
TTLL10-AS1	1	complement(1173056..1179555)	0	NaN	NaN	NaN	NaN	NaN
TTLL10	1	1173880..1197936	0.004458	-2.80999	-7.01281	0.459219	0.731552	1
TNFRSF18	1	complement(1203508..1206592)	0.0115794	2.84936	7.20682	0.30925	0.622057	1
TNFRSF4	1	complement(1211340..1214153)	0.0237599	3.74902	13.4452	0.158062	0.457432	1
SDF4	1	complement(1216909..1232067)	41.0708	0.53518	1.44912	1.028e-10	8.442e-09	2.794e-06
B3GALT6	1	1232237..1235041	7.75446	0.470782	1.38586	1.488e-06	4.223e-05	0.0404546
C1QTNF12	1	complement(1242446..1246722)	0.742437	0.363071	1.28616	0.247043	0.587202	1
AL162741.1	1	complement(1249777..1251334)	0.278953	-0.657881	-1.57776	0.212668	0.541873	1
UBE2J2	1	complement(1253909..1273864)	13.7599	0.202178	1.15043	0.0194044	0.109401	1
LINC01786	1	1275223..1280420	1.61934	-0.767755	-1.70262	0.0538656	0.227971	1
SCNN1D	1	1280436..1292029	2.29468	0.347181	1.27207	0.0526293	0.224275	1
ACAP3	1	complement(1292390..1309609)	8.59354	0.17671	1.1303	0.0391892	0.183246	1
MIR6726	1	complement(1296110..1296170)	0	NaN	NaN	NaN	NaN	NaN
PUSL1	1	1308597..1311677	8.75615	0.0638216	1.04523	0.508098	0.764085	1
INTS11	1	complement(1311585..1324687)	14.1266	-0.0158467	-1.01104	0.850031	0.928973	1
MIR6727	1	complement(1312502..1312566)	0	NaN	NaN	NaN	NaN	NaN
AL139287.1	1	complement(1317581..1318689)	2.82602	-0.321602	-1.24972	0.302488	0.622057	1
CPTP	1	1324756..1328896	11.8487	0.593617	1.50903	6.146e-06	0.0001426	0.167116
TAS1R3	1	1331280..1335314	0.104526	0.375813	1.29757	0.460305	0.731552	1
DVL1	1	complement(1335276..1349418)	24.7286	0.170365	1.12534	0.0440416	0.197816	1
MIR6808	1	complement(1339650..1339708)	0	NaN	NaN	NaN	NaN	NaN
MXRA8	1	complement(1352689..1361777)	3.08189	0.760221	1.69375	2.024e-07	7.437e-06	0.005503
AURKAIP1	1	complement(1373730..1375495)	74.4637	0.404655	1.32377	1.413e-06	4.054e-05	0.0384289
CCNL2	1	complement(1385711..1399335)	29.9879	0.12642	1.09158	0.125473	0.400219	1
MRPL20-AS1	1	1399520..1402046	13.4506	0.235852	1.1776	0.009846	0.065317	1
MRPL20	1	complement(1401909..1407293)	25.5846	0.130837	1.09493	0.127695	0.404772	1
RN7SL657P	1	complement(1405460..1405752)	0	NaN	NaN	NaN	NaN	NaN
MRPL20-DT	1	1409096..1410618	3.91506	0.0233699	1.01633	0.882273	0.947428	1
ANKRD65	1	complement(1418420..1421769)	0.12747	1.16417	2.24104	0.0423741	0.192682	1
AL391244.1	1	1420245..1422691	0.0482452	2.84977	7.20883	0.309166	0.622057	1
TMEM88B	1	1426128..1427787	0.0325503	-2.80984	-7.01209	0.456888	0.731552	1
LINC01770	1	complement(1430539..1434573)	0.113451	1.05077	2.07163	0.284274	0.622057	1
VWA1	1	1434861..1442882	3.52086	0.847078	1.79885	8.903e-10	5.948e-08	2.421e-05
ATAD3C	1	1449689..1470163	0.0669883	0.907193	1.87539	0.148158	0.444078	1
ATAD3B	1	1471765..1497848	4.347	0.0801702	1.05714	0.379919	0.681311	1
ATAD3A	1	1512162..1534685	16.4139	0.0841755	1.06008	0.334874	0.640134	1
TMEM240	1	complement(1534778..1540624)	0.351051	0.948981	1.93051	0.0309733	0.154056	1
SSU72	1	complement(1541673..1574863)	12.5863	-0.042181	-1.02967	0.618908	0.793555	1
AL645728.1	1	1574102..1577075	0.305752	0.0624052	1.04421	0.871903	0.941348	1
FNDC10	1	complement(1598012..1600135)	0.0277165	4.69527	25.907	0.075748	0.288519	1
AL691432.4	1	1600314..1602703	0	NaN	NaN	NaN	NaN	NaN
AL691432.2	1	complement(1613758..1615795)	3.18761	-0.107998	-1.07773	0.487257	0.748136	1
MIB2	1	1615415..1630610	3.44681	0.498538	1.41278	0.0001431	0.002094	1
MMP23B	1	1632163..1635263	0.0638091	0.626144	1.54343	0.412277	0.707252	1
CDK11B	1	complement(1635225..1659012)	18.8146	-0.020843	-1.01455	0.808789	0.900893	1
FO704657.1	1	1659325..1662602	0.401052	0.20437	1.15218	0.808282	0.900586	1
SLC35E2B	1	complement(1659529..1692795)	15.6819	0.100893	1.07244	0.226884	0.563265	1
CDK11A	1	complement(1702379..1724357)	6.81137	0.192247	1.14254	0.0347781	0.168783	1
AL031282.2	1	complement(1702736..1737688)	2.49618	-0.0959664	-1.06878	0.364462	0.673128	1
NADK	1	complement(1751232..1780457)	15.6568	0.0583037	1.04124	0.492134	0.751719	1
GNB1	1	complement(1785285..1891117)	74.1841	-0.0007486	-1.00052	0.992666	0.996082	1
AL109917.1	1	1891471..1892658	0.590648	0.807628	1.75033	0.107265	0.362643	1
CALML6	1	1915108..1917296	0.103455	0.0309364	1.02168	0.963738	0.980687	1
TMEM52	1	complement(1917590..1919279)	0.009198	2.84936	7.20682	0.30925	0.622057	1
CFAP74	1	complement(1921951..2003837)	0.0502445	0.496749	1.41103	0.27452	0.618565	1
AL391845.2	1	complement(2013213..2015639)	0.008201	-2.80992	-7.01245	0.456875	0.731552	1
GABRD	1	2019329..2030758	0.0193321	-1.53443	-2.89674	0.213202	0.542675	1
AL391845.1	1	complement(2049203..2050070)	0	NaN	NaN	NaN	NaN	NaN
PRKCZ	1	2050411..2185395	1.41112	0.164487	1.12077	0.135782	0.420032	1
AL590822.2	1	complement(2141084..2145279)	0.0257451	2.24005	4.72413	0.0698175	0.273423	1
PRKCZ-AS1	1	complement(2181794..2184389)	0.812602	0.29185	1.22421	0.325206	0.629126	1
FAAP20	1	complement(2184461..2212720)	9.04693	0.741838	1.67231	3.142e-09	1.822e-07	8.545e-05
AL590822.1	1	2212523..2220738	0	NaN	NaN	NaN	NaN	NaN
SKI	1	2228319..2310213	9.70544	0.148172	1.10816	0.086767	0.31639	1
AL590822.3	1	2315040..2323085	0.326762	0.425563	1.3431	0.103013	0.35504	1
MORN1	1	complement(2321253..2391707)	0.800069	0.433885	1.35087	0.003691	0.0301471	1
AL589739.1	1	complement(2326201..2326693)	0.0531382	0.0824054	1.05878	0.960995	0.980687	1
AL513477.2	1	complement(2363061..2363628)	0.293831	0.357373	1.28109	0.618367	0.793555	1
RER1	1	2391775..2405442	38.6119	0.222759	1.16696	0.006884	0.0491212	1
PEX10	1	complement(2403964..2413797)	7.94533	0.501629	1.41581	8.035e-08	3.34e-06	0.002185
PLCH2	1	2425980..2505532	0.0113557	1.98308	3.95335	0.0637523	0.25728	1
AL139246.1	1	complement(2492300..2493258)	0	NaN	NaN	NaN	NaN	NaN
AL139246.4	1	complement(2493437..2494479)	0	NaN	NaN	NaN	NaN	NaN
PANK4	1	complement(2508537..2526597)	4.92703	-0.250014	-1.18922	0.008754	0.0596735	1
HES5	1	complement(2528745..2530263)	0.006731	-2.00766	-4.02129	0.603281	0.786085	1
AL139246.5	1	2530064..2547460	0.785639	-0.233146	-1.1754	0.452488	0.731552	1
TNFRSF14-AS1	1	complement(2549920..2557031)	0.166912	0.360817	1.28415	0.308621	0.622057	1
TNFRSF14	1	2555639..2565382	5.98194	0.0450107	1.03169	0.617573	0.793555	1
AL139246.2	1	2566410..2569888	0	NaN	NaN	NaN	NaN	NaN
AL139246.3	1	2581560..2584533	0	NaN	NaN	NaN	NaN	NaN
PRXL2B	1	2586491..2591469	6.73398	-0.001912	-1.00133	0.984031	0.991922	1
MMEL1	1	complement(2590639..2633016)	0.0583375	0.805945	1.74829	0.279813	0.622057	1
MMEL1-AS1	1	2632568..2636620	0	NaN	NaN	NaN	NaN	NaN
TTC34	1	complement(2635976..2801717)	0.243388	0.591388	1.5067	0.0129173	0.0803032	1
AC242022.2	1	2768091..2784733	0	NaN	NaN	NaN	NaN	NaN
AC242022.1	1	2773603..2776473	0.0167394	2.84977	7.20883	0.309166	0.622057	1
AL592464.2	1	complement(2811850..2812692)	0	NaN	NaN	NaN	NaN	NaN
AL592464.3	1	2814056..2817767	0	NaN	NaN	NaN	NaN	NaN
AL592464.1	1	complement(2814432..2814998)	0	NaN	NaN	NaN	NaN	NaN
AL589702.1	1	complement(2960658..2968707)	0	NaN	NaN	NaN	NaN	NaN
ACTRT2	1	3021467..3022903	0	NaN	NaN	NaN	NaN	NaN
PRDM16-DT	1	complement(3059615..3068437)	0.205992	0.82476	1.77124	0.0108292	0.0705314	1
PRDM16	1	3069168..3438621	1.98773	0.0249613	1.01745	0.852594	0.930587	1
MIR4251	1	3127975..3128035	0	NaN	NaN	NaN	NaN	NaN
AL008733.1	1	complement(3132927..3133709)	0	NaN	NaN	NaN	NaN	NaN
AL512383.1	1	3205988..3208664	0	NaN	NaN	NaN	NaN	NaN
AL590438.1	1	complement(3306636..3310096)	0.0725444	-1.19796	-2.29415	0.103159	0.355256	1
AL354743.2	1	complement(3313052..3323149)	0.390983	0.538486	1.45245	0.357363	0.664665	1
AL354743.1	1	complement(3367815..3373928)	0.0217581	-4.4575	-21.9705	0.233512	0.571506	1
ARHGEF16	1	3454665..3481113	0.504054	0.323744	1.25157	0.143037	0.433703	1
AL512413.1	1	3487246..3487627	0.0209617	-2.00758	-4.02109	0.603295	0.786085	1
MEGF6	1	complement(3487951..3611508)	0.373672	0.623935	1.54107	0.008899	0.0604318	1
MIR551A	1	complement(3560695..3560790)	0	NaN	NaN	NaN	NaN	NaN
AL513320.1	1	complement(3623190..3624743)	0.541849	0.816605	1.76126	0.138851	0.425856	1
TPRG1L	1	3625015..3630127	14.9016	0.273224	1.20851	0.002679	0.02333	1
WRAP73	1	complement(3630767..3652761)	9.87114	-0.124665	-1.09025	0.145147	0.438294	1
TP73	1	3652516..3736201	2.28694	0.524639	1.43857	4.58e-07	1.519e-05	0.0124541
TP73-AS3	1	complement(3658938..3668772)	0.0118195	-2.00766	-4.02129	0.603281	0.786085	1
TP73-AS2	1	complement(3712200..3714298)	0	NaN	NaN	NaN	NaN	NaN
AL136528.1	1	3736943..3737103	0.0497353	-2.00758	-4.02109	0.603295	0.786085	1
CCDC27	1	3746460..3771645	0.0233134	-1.41449	-2.66565	0.244391	0.583911	1
SMIM1	1	3772749..3775982	1.17325	0.7508	1.68273	0.0249663	0.131497	1
LRRC47	1	complement(3778559..3796498)	16.6861	0.101949	1.07322	0.233525	0.571506	1
RN7SL574P	1	3782815..3783111	0.284837	-0.610291	-1.52657	0.557609	0.786085	1
AL365330.1	1	3785008..3785538	2.97179	-0.578421	-1.49321	0.0391978	0.183246	1
CEP104	1	complement(3812086..3857396)	3.23777	0.0164207	1.01145	0.854967	0.931981	1
DFFB	1	3857267..3885429	2.58647	-0.166567	-1.12238	0.138422	0.425039	1
C1orf174	1	complement(3889125..3900293)	7.80127	-0.346907	-1.27183	0.0001679	0.002415	1
LINC01134	1	3900352..3917225	0.0761099	0.0504545	1.03559	0.930449	0.975	1
LINC01346	1	3940486..3955262	0	NaN	NaN	NaN	NaN	NaN
LINC01345	1	complement(3944547..3949024)	0	NaN	NaN	NaN	NaN	NaN
LINC02780	1	3976133..4012704	0.0606344	1.60522	3.04242	0.112426	0.374504	1
AL805961.1	1	complement(4012921..4019508)	0.006111	0.981258	1.97419	0.488568	0.748965	1
LINC01777	1	4412027..4424689	0	NaN	NaN	NaN	NaN	NaN
AL355602.1	1	complement(4479131..4484375)	0	NaN	NaN	NaN	NaN	NaN
Z98747.1	1	complement(4551735..4552145)	0	NaN	NaN	NaN	NaN	NaN
LINC01646	1	4571481..4594016	0	NaN	NaN	NaN	NaN	NaN
AJAP1	1	4654609..4792534	0.004124	-0.454718	-1.37052	0.710839	0.848501	1
Z98886.1	1	complement(4730211..4734992)	0.008123	0.0824054	1.05878	0.960989	0.980687	1
BX005132.1	1	complement(4963954..4973298)	0	NaN	NaN	NaN	NaN	NaN
LINC02781	1	4973381..4981568	0	NaN	NaN	NaN	NaN	NaN
LINC02782	1	complement(5086459..5090899)	0	NaN	NaN	NaN	NaN	NaN
AL139823.1	1	complement(5301928..5307394)	0	NaN	NaN	NaN	NaN	NaN
Z98259.3	1	complement(5478736..5493057)	0	NaN	NaN	NaN	NaN	NaN
Z98259.2	1	complement(5480787..5482028)	0	NaN	NaN	NaN	NaN	NaN
Z98259.1	1	5492978..5494674	0	NaN	NaN	NaN	NaN	NaN
AL365255.1	1	complement(5561709..5668295)	0	NaN	NaN	NaN	NaN	NaN
Z97988.1	1	5564071..5564143	0	NaN	NaN	NaN	NaN	NaN
MIR4689	1	complement(5862672..5862741)	0	NaN	NaN	NaN	NaN	NaN
NPHP4	1	complement(5862811..5992473)	1.99365	0.0795245	1.05667	0.396822	0.692105	1
KCNAB2	1	5990927..6101193	2.53841	0.502674	1.41684	2.075e-08	9.915e-07	0.0005642
CHD5	1	complement(6101787..6180321)	0.414201	0.752565	1.68479	0.0005141	0.006202	1
AL031847.1	1	complement(6159430..6197757)	0.0993487	-4.64141	-24.9576	0.213605	0.543154	1
RPL22	1	complement(6185020..6209389)	84.7857	-0.157148	-1.11508	0.0542191	0.228968	1
RNF207-AS1	1	complement(6204840..6205780)	0	NaN	NaN	NaN	NaN	NaN
RNF207	1	6205475..6221299	0.0164699	-0.0140411	-1.00978	0.986356	0.992574	1
ICMT	1	complement(6221193..6235972)	24.7826	-0.146748	-1.10707	0.0798222	0.298559	1
LINC00337	1	6234692..6239444	0.353269	0.352148	1.27646	0.380097	0.681311	1
HES3	1	6244179..6245578	0	NaN	NaN	NaN	NaN	NaN
GPR153	1	complement(6247353..6261098)	2.25523	-0.0169518	-1.01182	0.907286	0.96382	1
ACOT7	1	complement(6264269..6393767)	37.8699	0.0977378	1.07009	0.241714	0.582119	1
AL031848.2	1	6393555..6394391	0.264946	-1.56213	-2.9529	0.0649739	0.261045	1
HES2	1	complement(6412418..6424670)	0.960297	0.432933	1.34998	0.0260374	0.135504	1
ESPN	1	6424776..6461367	0.0743919	0.357861	1.28152	0.510825	0.766039	1
MIR4252	1	complement(6429834..6429896)	0	NaN	NaN	NaN	NaN	NaN
AL031848.1	1	complement(6443034..6447006)	0	NaN	NaN	NaN	NaN	NaN
TNFRSF25	1	complement(6460786..6466175)	3.92749	0.263718	1.20057	0.009326	0.0627994	1
PLEKHG5	1	complement(6467122..6520074)	6.79822	0.331962	1.25872	0.009374	0.0629353	1
NOL9	1	complement(6521347..6554513)	2.01522	-0.0898368	-1.06425	0.382134	0.681311	1
RNU6-731P	1	6540854..6540964	0	NaN	NaN	NaN	NaN	NaN
TAS1R1	1	6555307..6579755	0.0740134	1.22321	2.33465	0.112494	0.374657	1
ZBTB48	1	6579994..6589280	5.97249	0.0623865	1.04419	0.504575	0.761233	1
KLHL21	1	complement(6590724..6614607)	8.60536	0.272635	1.20801	0.001741	0.0166975	1
PHF13	1	6613731..6624030	9.32979	-0.0507465	-1.0358	0.576391	0.786085	1
THAP3	1	6624866..6635586	5.63469	-0.364809	-1.28771	0.0001804	0.002567	1
DNAJC11	1	complement(6634168..6701924)	13.9209	0.20368	1.15163	0.0178983	0.103222	1
LINC01672	1	6724637..6730012	0	NaN	NaN	NaN	NaN	NaN
AL591163.1	1	6767954..6770038	0	NaN	NaN	NaN	NaN	NaN
CAMTA1-DT	1	complement(6783892..6784843)	0.260304	0.803817	1.74571	0.411021	0.706059	1
CAMTA1	1	6785454..7769706	3.4765	-0.142859	-1.10409	0.116809	0.383699	1
AL512330.1	1	complement(7008376..7014279)	0	NaN	NaN	NaN	NaN	NaN
RNU1-8P	1	7219360..7219524	0	NaN	NaN	NaN	NaN	NaN
CAMTA1-IT1	1	7368942..7370270	0.021938	-2.00758	-4.02109	0.603295	0.786085	1
CAMTA1-AS2	1	complement(7382487..7389754)	0	NaN	NaN	NaN	NaN	NaN
CAMTA1-AS1	1	complement(7441096..7441554)	0	NaN	NaN	NaN	NaN	NaN
AL359881.3	1	complement(7693124..7694844)	0.0502067	-0.213048	-1.15913	0.832296	0.91657	1
AL359881.2	1	complement(7698303..7698872)	0.26698	1.4651	2.76082	0.117453	0.384931	1
AL359881.1	1	complement(7700704..7700970)	0.123349	-0.807889	-1.75065	0.606259	0.787569	1
VAMP3	1	7771296..7781432	38.4111	-0.21839	-1.16343	0.009653	0.0643684	1
Z98884.2	1	7776383..7776775	1.17817	-0.283768	-1.21737	0.540062	0.786085	1
PER3	1	7784320..7845177	7.94791	0.0650913	1.04615	0.45102	0.731552	1
Z98884.1	1	complement(7810242..7827342)	0.908594	-0.481143	-1.39585	0.243419	0.582816	1
UTS2	1	complement(7843083..7853512)	0.023843	-1.10647	-2.15319	0.479688	0.74431	1
TNFRSF9	1	complement(7915871..7943165)	0.463282	-0.837154	-1.78652	0.001237	0.0125811	1
PARK7	1	7954291..7985505	97.5195	-0.0387322	-1.02721	0.637626	0.795738	1
Y_RNA_1	1	complement(7982881..7982983)	0	NaN	NaN	NaN	NaN	NaN
AL034417.4	1	7991134..8005312	0.429796	0.197643	1.14682	0.45226	0.731552	1
AL034417.3	1	complement(7998187..7999934)	0.0162218	-2.80992	-7.01245	0.456875	0.731552	1
ERRFI1	1	complement(8004404..8026309)	123.736	0.001558	1.00108	0.984726	0.992049	1
AL034417.2	1	8026738..8122702	0.124163	-0.627068	-1.54442	0.333825	0.638936	1
LINC01714	1	8201518..8215210	0.0178061	0.0819292	1.05843	0.962712	0.980687	1
RNU1-7P	1	complement(8206434..8206597)	0	NaN	NaN	NaN	NaN	NaN
AL358876.2	1	complement(8218190..8220529)	0	NaN	NaN	NaN	NaN	NaN
RNU6-991P	1	complement(8292157..8292263)	0	NaN	NaN	NaN	NaN	NaN
SLC45A1	1	8318114..8344167	2.70371	0.572752	1.48736	0.0002695	0.003633	1
Y_RNA_2	1	8328067..8328179	0	NaN	NaN	NaN	NaN	NaN
RERE	1	complement(8352397..8848921)	5.97591	0.0109808	1.00764	0.897196	0.957704	1
RERE-AS1	1	8424645..8435013	0.0569709	0.0954935	1.06843	0.931706	0.97551	1
AL096855.1	1	complement(8511795..8511919)	0	NaN	NaN	NaN	NaN	NaN
Y_RNA_3	1	complement(8796571..8796673)	0	NaN	NaN	NaN	NaN	NaN
AL357552.2	1	complement(8805860..8807051)	0	NaN	NaN	NaN	NaN	NaN
ENO1	1	complement(8861000..8879190)	979.308	-0.209225	-1.15607	0.009549	0.0637848	1
MIR6728	1	complement(8866502..8866590)	0	NaN	NaN	NaN	NaN	NaN
ENO1-AS1	1	8878835..8879894	0.425701	-0.821381	-1.7671	0.282509	0.622057	1
RNU6-304P	1	complement(8883427..8883533)	0	NaN	NaN	NaN	NaN	NaN
CA6	1	8945867..8975092	0.023095	-1.52997	-2.88779	0.336852	0.642431	1
RN7SL451P	1	complement(8979576..8979874)	0	NaN	NaN	NaN	NaN	NaN
SLC2A7	1	complement(9003300..9026345)	0.005791	-2.00766	-4.02129	0.603281	0.786085	1
SLC2A5	1	complement(9035106..9088478)	0.559095	0.136903	1.09954	0.528133	0.781101	1
AL158048.1	1	9082696..9082879	0	NaN	NaN	NaN	NaN	NaN
GPR157	1	complement(9100305..9129102)	3.45639	0.423957	1.3416	2.382e-05	0.0004488	0.647581
MIR34AHG	1	complement(9148011..9198906)	0.0152426	-0.306099	-1.23636	0.705323	0.844635	1
MIR34A	1	complement(9151668..9151777)	0	NaN	NaN	NaN	NaN	NaN
LNCTAM34A	1	9182004..9196284	0	NaN	NaN	NaN	NaN	NaN
H6PD	1	9234774..9271337	16.3379	0.240444	1.18136	0.003859	0.0312128	1
SPSB1	1	9292894..9369532	10.4072	0.0478451	1.03372	0.597675	0.786085	1
BX323043.1	1	complement(9421098..9422862)	0.0620528	-0.580659	-1.49553	0.521336	0.774316	1
LINC02606	1	complement(9425094..9440564)	0.35001	0.286601	1.21976	0.422909	0.719274	1
AL928921.1	1	complement(9501092..9503471)	0	NaN	NaN	NaN	NaN	NaN
SLC25A33	1	9539465..9585173	6.07921	-0.0490338	-1.03457	0.605954	0.78755	1
TMEM201	1	9588911..9614877	3.17194	0.106621	1.0767	0.267637	0.610127	1
PIK3CD	1	9651731..9729114	6.59016	-0.265099	-1.20172	0.003184	0.0267478	1
PIK3CD-AS1	1	complement(9652610..9654586)	0.004889	-2.00766	-4.02129	0.603281	0.786085	1
PIK3CD-AS2	1	complement(9672426..9687555)	5.88762	0.337776	1.26381	0.0951527	0.336909	1
CLSTN1	1	complement(9728926..9823984)	43.6623	0.486987	1.40152	3.529e-09	2.012e-07	9.597e-05
AL357140.3	1	complement(9826289..9828271)	0	NaN	NaN	NaN	NaN	NaN
CTNNBIP1	1	complement(9848276..9910336)	8.12048	0.0967732	1.06938	0.300567	0.622057	1
AL357140.1	1	9848318..9850154	0	NaN	NaN	NaN	NaN	NaN
AL357140.4	1	9900614..9908034	0.0350863	-3.35081	-10.2022	0.382326	0.681311	1
LZIC	1	complement(9922113..9943407)	7.30606	-0.0147365	-1.01027	0.869109	0.939786	1
AL357140.2	1	9942923..9949974	0.398041	0.627347	1.54472	0.426286	0.721946	1
NMNAT1	1	9943428..9985501	3.01628	0.17377	1.128	0.0962398	0.339363	1
RN7SKP269	1	9947318..9947636	0.278952	-1.34116	-2.53354	0.318714	0.62729	1
MIR5697	1	9967381..9967458	0	NaN	NaN	NaN	NaN	NaN
AL603962.1	1	9983141..9984568	0	NaN	NaN	NaN	NaN	NaN
RBP7	1	9997206..10016021	0.0170736	2.84936	7.20682	0.30925	0.622057	1
UBE4B	1	10032832..10181239	6.29947	0.216538	1.16194	0.0129388	0.0803817	1
RNU6-828P	1	10163268..10163374	0	NaN	NaN	NaN	NaN	NaN
KIF1B	1	10210570..10381603	7.40865	-0.0655367	-1.04647	0.431995	0.727626	1
AL358013.1	1	10227718..10227803	0	NaN	NaN	NaN	NaN	NaN
RNU6-37P	1	10298966..10299072	0	NaN	NaN	NaN	NaN	NaN
RN7SL731P	1	10306465..10306757	0	NaN	NaN	NaN	NaN	NaN
AL139424.3	1	complement(10381906..10387150)	0.0748026	-0.285429	-1.21877	0.675688	0.821447	1
AL139424.2	1	10395416..10397432	0.299672	-0.0144633	-1.01008	0.97524	0.98623	1
PGD	1	10398592..10420511	99.8059	-0.111981	-1.08071	0.170962	0.474542	1
AL139424.1	1	complement(10429881..10430677)	0.0949619	-0.463575	-1.37896	0.65404	0.805114	1
CENPS-CORT	1	10430102..10452153	0.85355	-0.154829	-1.11329	0.510311	0.765689	1
CENPS	1	10430433..10442808	8.14479	0.353482	1.27764	0.0007465	0.008391	1
CORT	1	10450031..10451998	0.295191	-2.25534	-4.77445	0.0133364	0.082125	1
DFFA	1	complement(10456522..10472529)	14.5527	-0.177233	-1.13071	0.036234	0.173685	1
AL354956.1	1	10458555..10459338	0.0190834	-2.00766	-4.02129	0.603281	0.786085	1
PEX14	1	10472288..10630758	8.31065	0.163682	1.12014	0.085094	0.312173	1
AL139423.2	1	complement(10612222..10616452)	0.112044	-0.970243	-1.95917	0.148368	0.444515	1
RN7SL614P	1	10616836..10617115	0.0935612	0.0823315	1.05873	0.963629	0.980687	1
CASZ1	1	complement(10636604..10796650)	1.31182	-0.173514	-1.1278	0.209908	0.538473	1
AL139423.1	1	10639241..10654333	0.170136	-0.421834	-1.33963	0.162313	0.461007	1
C1orf127	1	complement(10946471..10982037)	0.0682119	0.323037	1.25096	0.610818	0.790357	1
TARDBP	1	11012344..11025739	27.8819	-0.12932	-1.09378	0.120121	0.390989	1
AL109811.3	1	11012662..11030528	0.155454	-1.07343	-2.10442	0.106777	0.362256	1
MASP2	1	complement(11026523..11047239)	0.340123	0.819083	1.76428	0.007026	0.0499545	1
AL109811.2	1	11029659..11030528	1.66629	0.275116	1.21009	0.298078	0.622057	1
SRM	1	complement(11054584..11060020)	41.6394	0.184923	1.13676	0.0304436	0.152006	1
EXOSC10	1	complement(11066618..11099869)	12.5828	-0.114549	-1.08264	0.180553	0.490726	1
AL109811.1	1	11068471..11073097	0.507045	0.456327	1.37204	0.133868	0.416683	1
EXOSC10-AS1	1	11099675..11102100	0.201542	0.592467	1.50782	0.55054	0.786085	1
MTOR	1	complement(11106535..11262551)	12.2424	-0.138441	-1.10071	0.0961338	0.339181	1
MTOR-AS1	1	11143898..11149537	0	NaN	NaN	NaN	NaN	NaN
RNU6-537P	1	11152350..11152452	0	NaN	NaN	NaN	NaN	NaN
ANGPTL7	1	11189355..11195981	0	NaN	NaN	NaN	NaN	NaN
RNU6-291P	1	11226254..11226360	0	NaN	NaN	NaN	NaN	NaN
UBIAD1	1	11273198..11296049	4.19781	0.0746873	1.05313	0.439669	0.731552	1
AL031291.1	1	complement(11311734..11319093)	0	NaN	NaN	NaN	NaN	NaN
DISP3	1	11479155..11537551	0.011495	0.491933	1.40633	0.630589	0.793694	1
AL590989.1	1	complement(11500803..11502016)	0.0140033	2.84936	7.20682	0.30925	0.622057	1
LINC01647	1	11609468..11613358	0.0193909	0.884738	1.84643	0.643462	0.799133	1
AL031731.1	1	11623558..11643416	0.0140568	0.981258	1.97419	0.488033	0.748778	1
FBXO2	1	complement(11637018..11655785)	1.46607	0.711273	1.63725	0.00117	0.0120578	1
FBXO44	1	11654375..11663327	10.5788	-0.0528519	-1.03731	0.557061	0.786085	1
FBXO6	1	11664200..11674354	7.19672	0.157878	1.11565	0.138777	0.425724	1
MAD2L2	1	complement(11674480..11691650)	19.2605	-0.0990235	-1.07105	0.251397	0.592835	1
DRAXIN	1	11691710..11725857	0.0230954	-1.18918	-2.28023	0.175398	0.48142	1
AGTRAP	1	11736084..11754802	20.5585	0.295898	1.22765	0.0007973	0.00883	1
C1orf167	1	11761787..11789585	0.0215229	-0.0965885	-1.06924	0.911665	0.965575	1
C1orf167-AS1	1	complement(11777077..11779619)	0	NaN	NaN	NaN	NaN	NaN
MTHFR	1	complement(11785723..11806455)	7.43224	0.114311	1.08246	0.178795	0.487398	1
CLCN6	1	11806096..11848079	4.91949	0.228724	1.1718	0.01099	0.07122	1
AL021155.2	1	11843812..11843984	0	NaN	NaN	NaN	NaN	NaN
AL021155.3	1	11845549..11845697	0	NaN	NaN	NaN	NaN	NaN
NPPA	1	complement(11845709..11848345)	0.0142989	0.0820769	1.05854	0.962369	0.980687	1
AL021155.1	1	11847442..11847549	0	NaN	NaN	NaN	NaN	NaN
NPPB	1	complement(11857464..11858945)	0.0415747	3.74862	13.4415	0.157043	0.457432	1
AL021155.4	1	11907940..11914298	0.118277	0.890347	1.85362	0.104736	0.358553	1
RNU5E-1	1	11908152..11908271	0	NaN	NaN	NaN	NaN	NaN
RNU5E-4P	1	complement(11909808..11909927)	0	NaN	NaN	NaN	NaN	NaN
KIAA2013	1	complement(11919591..11926428)	43.5024	0.262636	1.19967	0.001635	0.0158545	1
PLOD1	1	11934205..11975538	73.4939	0.240189	1.18115	0.003268	0.027289	1
AL096840.2	1	complement(11979533..11980127)	0.0898682	-1.24246	-2.36601	0.46137	0.731552	1
MFN2	1	11980181..12015211	16.1476	-0.232328	-1.17473	0.005158	0.0391909	1
MIIP	1	12019466..12032045	7.28632	0.139825	1.10177	0.151085	0.448995	1
Y_RNA_4	1	complement(12024012..12024124)	0	NaN	NaN	NaN	NaN	NaN
MIR6729	1	12029158..12029222	0	NaN	NaN	NaN	NaN	NaN
RN7SL649P	1	complement(12036740..12037014)	0	NaN	NaN	NaN	NaN	NaN
TNFRSF8	1	12063303..12144207	0.0291879	3.29759	9.83271	0.0219135	0.119701	1
RNU6-777P	1	complement(12077881..12077984)	0	NaN	NaN	NaN	NaN	NaN
AL357835.1	1	complement(12088441..12092264)	0	NaN	NaN	NaN	NaN	NaN
MIR7846	1	12166943..12167038	0	NaN	NaN	NaN	NaN	NaN
TNFRSF1B	1	12166991..12209228	0.284736	-0.303193	-1.23387	0.360555	0.668089	1
MIR4632	1	12191713..12191773	0	NaN	NaN	NaN	NaN	NaN
SNORA70_1	1	complement(12221148..12221271)	0	NaN	NaN	NaN	NaN	NaN
VPS13D	1	12230030..12512047	5.28448	-0.185508	-1.13722	0.0275267	0.141388	1
SNORA59A	1	12507246..12507397	0	NaN	NaN	NaN	NaN	NaN
LINC02766	1	12527724..12528420	0.0365634	-2.80984	-7.01209	0.456888	0.731552	1
DHRS3	1	complement(12567910..12618210)	3.54124	0.10173	1.07306	0.340311	0.644486	1
RNU6ATAC18P	1	complement(12569972..12570072)	0	NaN	NaN	NaN	NaN	NaN
MIR6730	1	complement(12578957..12579023)	0	NaN	NaN	NaN	NaN	NaN
AC254633.1	1	complement(12618900..12619244)	0.345912	-0.684623	-1.60728	0.44965	0.731552	1
AADACL4	1	12644547..12667086	0	NaN	NaN	NaN	NaN	NaN
AADACL3	1	12716110..12728760	0.003629	2.84936	7.20682	0.30925	0.622057	1
C1orf158	1	12746200..12763699	0.002156	-2.00766	-4.02129	0.603281	0.786085	1
PRAMEF12	1	12773738..12777906	0	NaN	NaN	NaN	NaN	NaN
PRAMEF1	1	12791397..12796628	0	NaN	NaN	NaN	NaN	NaN
LINC01784	1	complement(12822686..12823159)	0	NaN	NaN	NaN	NaN	NaN
PRAMEF11	1	complement(12824605..12831410)	0	NaN	NaN	NaN	NaN	NaN
HNRNPCL1	1	complement(12847377..12848720)	0	NaN	NaN	NaN	NaN	NaN
PRAMEF2	1	12857086..12861909	0	NaN	NaN	NaN	NaN	NaN
PRAMEF4	1	complement(12879212..12886201)	0	NaN	NaN	NaN	NaN	NaN
PRAMEF10	1	complement(12892896..12898270)	0	NaN	NaN	NaN	NaN	NaN
PRAMEF7	1	12916610..12920482	0	NaN	NaN	NaN	NaN	NaN
RNU6-1072P	1	12922554..12922660	0	NaN	NaN	NaN	NaN	NaN
PRAMEF6	1	complement(12938472..12947580)	0	NaN	NaN	NaN	NaN	NaN
PRAMEF27	1	complement(13049476..13056575)	0	NaN	NaN	NaN	NaN	NaN
HNRNPCL3	1	13060869..13062229	0.0128201	2.84936	7.20682	0.30925	0.622057	1
PRAMEF25	1	13068677..13077884	0	NaN	NaN	NaN	NaN	NaN
HNRNPCL2	1	complement(13115488..13116854)	0	NaN	NaN	NaN	NaN	NaN
AC245056.1	1	complement(13146981..13147460)	0	NaN	NaN	NaN	NaN	NaN
PRAMEF26	1	complement(13148905..13155961)	0	NaN	NaN	NaN	NaN	NaN
HNRNPCL4	1	complement(13163914..13165631)	0	NaN	NaN	NaN	NaN	NaN
PRAMEF9	1	13172455..13179464	0	NaN	NaN	NaN	NaN	NaN
PRAMEF13	1	complement(13196188..13201409)	0	NaN	NaN	NaN	NaN	NaN
PRAMEF18	1	complement(13222705..13226106)	0	NaN	NaN	NaN	NaN	NaN
PRAMEF5	1	13254212..13263314	0.005181	-2.00766	-4.02129	0.603281	0.786085	1
RNU6-771P	1	complement(13279125..13279231)	0	NaN	NaN	NaN	NaN	NaN
PRAMEF8	1	complement(13281035..13285174)	0	NaN	NaN	NaN	NaN	NaN
PRAMEF33	1	13303539..13308907	0	NaN	NaN	NaN	NaN	NaN
PRAMEF15	1	13315581..13322598	0	NaN	NaN	NaN	NaN	NaN
AC243961.1	1	13324039..13324518	0	NaN	NaN	NaN	NaN	NaN
PRAMEF14	1	complement(13341892..13347134)	0	NaN	NaN	NaN	NaN	NaN
PRAMEF19	1	complement(13369067..13371900)	0	NaN	NaN	NaN	NaN	NaN
PRAMEF17	1	13389632..13392629	0	NaN	NaN	NaN	NaN	NaN
PRAMEF20	1	13416351..13421328	0	NaN	NaN	NaN	NaN	NaN
LRRC38	1	complement(13474973..13514003)	0	NaN	NaN	NaN	NaN	NaN
AL354712.1	1	13513220..13516270	0	NaN	NaN	NaN	NaN	NaN
PDPN	1	13583465..13617957	0.937599	0.334329	1.26079	0.131312	0.411979	1
AL359771.1	1	complement(13657311..13659910)	0	NaN	NaN	NaN	NaN	NaN
AL359771.2	1	complement(13696070..13696199)	0	NaN	NaN	NaN	NaN	NaN
PRDM2	1	13700198..13825079	2.92064	0.0538547	1.03803	0.557216	0.786085	1
KAZN	1	13892792..15118043	2.82223	0.20029	1.14893	0.0260285	0.135484	1
RNU6-1265P	1	complement(14124233..14124335)	0	NaN	NaN	NaN	NaN	NaN
AL357873.1	1	complement(14221887..14304445)	0	NaN	NaN	NaN	NaN	NaN
KAZN-AS1	1	complement(14338825..14419973)	0.002802	-2.00758	-4.02109	0.603295	0.786085	1
AL031293.1	1	complement(14774469..14777727)	0.010129	0.884262	1.84582	0.629323	0.793555	1
TMEM51-AS1	1	complement(15111815..15153618)	0.150875	0.378665	1.30014	0.12604	0.401321	1
TMEM51	1	15152532..15220478	4.71327	0.180639	1.13339	0.209599	0.538035	1
C1orf195	1	complement(15164344..15171317)	0.0263282	2.84936	7.20682	0.30925	0.622057	1
FHAD1	1	15247272..15400283	0.282417	-0.250779	-1.18985	0.265129	0.607755	1
FHAD1-AS1	1	complement(15326680..15343876)	0.0114807	-3.74396	-13.3982	0.329363	0.633431	1
AL031283.2	1	complement(15334166..15335464)	0.0122585	-2.00766	-4.02129	0.603281	0.786085	1
AL031283.1	1	complement(15402979..15409433)	0.0944783	0.762932	1.69694	0.109199	0.366855	1
EFHD2	1	15409888..15430339	43.1855	0.001183	1.00082	0.988762	0.993471	1
CTRC	1	15438442..15449242	0.0502837	0.760517	1.6941	0.348106	0.653122	1
CELA2A	1	15456728..15472091	0.0293349	-0.369473	-1.29188	0.803669	0.897675	1
CELA2B	1	15465909..15491395	0.010157	2.84936	7.20682	0.30925	0.622057	1
CASP9	1	complement(15490832..15526534)	3.62415	0.212559	1.15874	0.0315597	0.156374	1
DNAJC16	1	15526813..15592379	3.14988	-0.0197544	-1.01379	0.832316	0.91657	1
SCARNA21B	1	15542165..15542304	0	NaN	NaN	NaN	NaN	NaN
AL121992.3	1	complement(15565611..15565956)	0.11825	1.78392	3.4436	0.265738	0.608245	1
AGMAT	1	complement(15571699..15585051)	0.0338574	0.671813	1.59307	0.551672	0.786085	1
AL121992.1	1	complement(15586136..15603626)	0.0103462	0.981258	1.97419	0.487512	0.748359	1
RNU7-179P	1	complement(15608078..15608145)	0	NaN	NaN	NaN	NaN	NaN
DDI2	1	15617458..15669044	4.52874	-0.38265	-1.30373	1.424e-05	0.00029	0.387121
RSC1A1	1	15659869..15661722	1.35146	-0.37776	-1.29932	0.113928	0.377428	1
AL121992.2	1	complement(15682873..15683128)	0	NaN	NaN	NaN	NaN	NaN
PLEKHM2	1	15684320..15734769	24.2903	-0.178108	-1.1314	0.0349901	0.169417	1
AL450998.2	1	complement(15720312..15736896)	0.284005	-0.20318	-1.15123	0.664285	0.813247	1
SLC25A34	1	15736258..15741392	0.0632232	-0.532773	-1.44671	0.420422	0.71603	1
SLC25A34-AS1	1	complement(15740051..15749896)	0.174122	0.220546	1.16517	0.787955	0.892368	1
TMEM82	1	15742499..15747982	0.005549	-2.00758	-4.02109	0.603295	0.786085	1
FBLIM1	1	15756607..15786594	11.2894	0.397224	1.31697	7.26e-06	0.0001635	0.197421
UQCRHL	1	complement(15807169..15809348)	0.141099	0.596961	1.51253	0.296586	0.622057	1
FLJ37453	1	complement(15834474..15848147)	1.37427	0.298606	1.22996	0.178181	0.486455	1
SPEN	1	15836095..15940456	7.09474	-0.124873	-1.09041	0.138672	0.425462	1
ZBTB17	1	complement(15941869..15976132)	6.64147	-0.0122648	-1.00854	0.894862	0.956151	1
SRARP	1	16004236..16008807	0	NaN	NaN	NaN	NaN	NaN
AL355994.3	1	complement(16006160..16006671)	0	NaN	NaN	NaN	NaN	NaN
HSPB7	1	complement(16014028..16019594)	0.101245	-0.14412	-1.10506	0.789003	0.892368	1
CLCNKA	1	16018875..16034050	0.317298	0.235529	1.17734	0.447581	0.731552	1
CLCNKB	1	16043736..16057308	0.0206106	-0.11666	-1.08422	0.91693	0.96768	1
FAM131C	1	complement(16057769..16073651)	3.08143	0.13743	1.09994	0.488371	0.748965	1
EPHA2	1	complement(16124337..16156069)	19.9966	0.229693	1.17259	0.007068	0.0501143	1
AL451042.2	1	16155211..16157329	0.414499	1.23838	2.35934	0.0254604	0.133318	1
AL451042.1	1	16159266..16161883	0.109687	-1.5651	-2.95898	0.2983	0.622057	1
ARHGEF19-AS1	1	16197854..16198357	0	NaN	NaN	NaN	NaN	NaN
ARHGEF19	1	complement(16197854..16212652)	1.92306	0.167388	1.12302	0.272846	0.615703	1
AL109627.1	1	complement(16228674..16231335)	3.25706	-0.215862	-1.1614	0.147999	0.443899	1
CPLANE2	1	complement(16231692..16237183)	3.91088	-0.0527367	-1.03723	0.735906	0.862272	1
FBXO42	1	complement(16246840..16352480)	3.21079	-0.004079	-1.00283	0.964836	0.980852	1
SZRD1	1	16352575..16398145	39.8459	0.0265304	1.01856	0.748138	0.87105	1
SPATA21	1	complement(16387117..16437424)	0.0592745	-0.195695	-1.14528	0.738925	0.864357	1
NECAP2	1	16440721..16460078	14.8157	-0.0735663	-1.05231	0.387311	0.681987	1
LINC01772	1	16460948..16468481	0.935841	0.0270835	1.01895	0.903699	0.961362	1
RNU1-1	1	complement(16514122..16514285)	0.947661	1.87862	3.67723	0.053446	0.226663	1
AL137802.2	1	16514645..16515754	1.23302	-0.280458	-1.21458	0.316444	0.625754	1
AL137802.3	1	16515034..16521788	0.0619683	0.395661	1.31555	0.706989	0.845312	1
AL137802.1	1	16520694..16521796	0.103482	0.0912924	1.06532	0.943821	0.980687	1
LINC01783	1	complement(16533886..16536172)	0.009507	2.84936	7.20682	0.30925	0.622057	1
RNU1-6P	1	complement(16534081..16534224)	0	NaN	NaN	NaN	NaN	NaN
NBPF1	1	complement(16562319..16613562)	5.85969	-0.125262	-1.09071	0.144419	0.436577	1
AL137798.1	1	16617391..16617729	0.0262889	-2.00766	-4.02129	0.603281	0.786085	1
AL137798.2	1	16656879..16667524	0.34659	0.0168962	1.01178	0.978212	0.988094	1
RNU1-3	1	complement(16666785..16666948)	0.857921	1.06907	2.09808	0.224388	0.559417	1
AL021920.1	1	16701546..16705594	0	NaN	NaN	NaN	NaN	NaN
AL021920.3	1	complement(16739938..16750589)	0	NaN	NaN	NaN	NaN	NaN
CROCC	1	16740273..16972964	3.29963	0.259077	1.19671	0.0477234	0.210017	1
RNU1-4	1	16740516..16740679	0.33922	0.0950177	1.06808	0.929814	0.974654	1
BX284668.1	1	complement(16851257..16853129)	0	NaN	NaN	NaN	NaN	NaN
MIR3675	1	complement(16858949..16859021)	0	NaN	NaN	NaN	NaN	NaN
BX284668.2	1	16870945..16883659	0.0362909	0.48209	1.39677	0.643381	0.799133	1
RNU1-5P	1	16873708..16873851	0	NaN	NaN	NaN	NaN	NaN
BX284668.5	1	complement(16887577..16889706)	0.396335	0.435819	1.35268	0.227843	0.564769	1
RNU1-2	1	16895980..16896143	0.67844	1.3063	2.47307	0.187605	0.502906	1
BX284668.6	1	complement(16904339..16904776)	0.414643	0.820529	1.76605	0.299427	0.622057	1
MFAP2	1	complement(16974502..16980632)	0.003286	-2.00766	-4.02129	0.603281	0.786085	1
AL049569.2	1	16976302..16977792	0	NaN	NaN	NaN	NaN	NaN
AL049569.1	1	16978926..17005091	0.0280249	-2.80999	-7.01281	0.459184	0.731552	1
ATP13A2	1	complement(16985958..17011928)	11.3001	-0.0796694	-1.05678	0.358171	0.665452	1
AL049569.3	1	complement(17005068..17011757)	0	NaN	NaN	NaN	NaN	NaN
SDHB	1	complement(17018722..17054032)	57.6659	-0.0473618	-1.03337	0.56999	0.786085	1
PADI2	1	complement(17066761..17119451)	0.0305665	-0.0351102	-1.02464	0.956776	0.980687	1
LINC02783	1	17189783..17197617	1.6802	-0.273837	-1.20902	0.0725463	0.280011	1
AL590644.2	1	complement(17193232..17201733)	0.11096	-0.562806	-1.47714	0.515589	0.769775	1
PADI1	1	17205128..17246007	0.713211	0.103706	1.07453	0.649687	0.801722	1
PADI3	1	17249098..17284233	1.58234	-0.378805	-1.30026	0.0473048	0.208749	1
MIR3972	1	17277889..17277975	0	NaN	NaN	NaN	NaN	NaN
PADI4	1	17308195..17364004	0.279786	0.627935	1.54535	0.115526	0.380867	1
PADI6	1	17372196..17401699	0.01822	-1.10695	-2.1539	0.496468	0.755284	1
RCC2-AS1	1	17406760..17407382	0	NaN	NaN	NaN	NaN	NaN
RCC2	1	complement(17406760..17439677)	64.7622	0.17478	1.12879	0.0333011	0.163275	1
ARHGEF10L	1	17539698..17697874	3.03364	0.244352	1.18456	0.0104609	0.0686089	1
LINC02810	1	17717625..17749978	0.006711	-2.00766	-4.02129	0.603281	0.786085	1
ACTL8	1	17755333..17827063	0.027526	-0.455047	-1.37083	0.705611	0.844865	1
AL357509.1	1	18015712..18045612	0	NaN	NaN	NaN	NaN	NaN
LINC01654	1	18065657..18074412	0	NaN	NaN	NaN	NaN	NaN
IGSF21	1	18107798..18378483	0	NaN	NaN	NaN	NaN	NaN
AL365209.1	1	18109389..18115861	0	NaN	NaN	NaN	NaN	NaN
IGSF21-AS1	1	complement(18166929..18179346)	0	NaN	NaN	NaN	NaN	NaN
AL591896.1	1	18385829..18388514	0	NaN	NaN	NaN	NaN	NaN
KLHDC7A	1	18480982..18486126	0.272552	1.46771	2.76583	5.512e-06	0.0001297	0.149881
PAX7	1	18630846..18748866	7.63835	0.418766	1.33678	2.254e-06	6.076e-05	0.0612957
TAS1R2	1	complement(18839599..18859682)	0.0063	-2.80984	-7.01209	0.456888	0.731552	1
ALDH4A1	1	complement(18871430..18902724)	5.48242	0.447367	1.36355	6.425e-06	0.0001484	0.174695
MIR4695	1	complement(18883202..18883275)	0	NaN	NaN	NaN	NaN	NaN
MIR1290	1	complement(18897071..18897148)	0	NaN	NaN	NaN	NaN	NaN
IFFO2	1	complement(18904280..18956676)	15.8979	-0.0122995	-1.00856	0.884093	0.948633	1
AL137127.1	1	complement(19072110..19075511)	0.242436	-0.104017	-1.07476	0.765105	0.882416	1
UBR4	1	complement(19074510..19210266)	14.5095	-0.207327	-1.15455	0.0112211	0.0722015	1
EMC1-AS1	1	19210501..19240704	1.10456	-0.436659	-1.35347	0.388562	0.683382	1
EMC1	1	complement(19215660..19251527)	17.9326	0.274008	1.20916	0.0009537	0.0102177	1
MRTO4	1	19251805..19260128	16.4752	-0.147975	-1.10801	0.0975831	0.342385	1
AKR7L	1	complement(19265982..19274194)	0.0672372	-0.185134	-1.13692	0.780081	0.890055	1
AKR7A3	1	complement(19282573..19288770)	0.301617	0.840996	1.79129	0.119462	0.389404	1
AKR7A2	1	complement(19303965..19312146)	32.4636	0.025382	1.01775	0.770183	0.885662	1
RNU6-1099P	1	complement(19305076..19305182)	0	NaN	NaN	NaN	NaN	NaN
SLC66A1	1	19312326..19329300	6.10901	0.400846	1.32028	9.027e-05	0.001408	1
CAPZB	1	complement(19338775..19485539)	12.9165	0.101104	1.07259	0.21867	0.550678	1
RN7SL277P	1	19424384..19424671	0	NaN	NaN	NaN	NaN	NaN
MICOS10	1	19484403..19629821	9.59885	-0.074837	-1.05324	0.392051	0.687297	1
RNU4-28P	1	19510593..19510733	0	NaN	NaN	NaN	NaN	NaN
AL031727.2	1	complement(19591802..19596832)	0.038683	-2.00758	-4.02109	0.603295	0.786085	1
NBL1	1	19596979..19658456	1.75637	0.277102	1.21176	0.0818996	0.303863	1
MICOS10-NBL1	1	19597067..19656927	0.653982	2.86079	7.26412	1.075e-07	4.278e-06	0.002922
HTR6	1	19664875..19680966	0.025407	-0.035138	-1.02465	0.968101	0.983016	1
TMCO4	1	complement(19682213..19799945)	4.13781	0.564553	1.47893	3.723e-08	1.684e-06	0.001012
RNF186	1	complement(19814029..19815283)	0	NaN	NaN	NaN	NaN	NaN
AL391883.1	1	19814367..19819502	0	NaN	NaN	NaN	NaN	NaN
OTUD3	1	19882395..19912945	5.56749	-0.247959	-1.18753	0.006187	0.0450434	1
PLA2G2E	1	complement(19920009..19923617)	0	NaN	NaN	NaN	NaN	NaN
RN7SL304P	1	19970969..19971269	0	NaN	NaN	NaN	NaN	NaN
PLA2G2A	1	complement(19975431..19980416)	0.0431063	2.73064	6.63752	0.0712548	0.276755	1
PLA2G5	1	20028179..20091911	0	NaN	NaN	NaN	NaN	NaN
PLA2G2D	1	complement(20111939..20119566)	0.00549	0.884336	1.84591	0.629298	0.793555	1
PLA2G2F	1	20139323..20150381	0	NaN	NaN	NaN	NaN	NaN
Z98257.1	1	20154171..20160568	0	NaN	NaN	NaN	NaN	NaN
PLA2G2C	1	complement(20161253..20186518)	0	NaN	NaN	NaN	NaN	NaN
UBXN10	1	20186096..20196050	0.001602	-2.00766	-4.02129	0.603281	0.786085	1
LINC01757	1	20243095..20244664	0	NaN	NaN	NaN	NaN	NaN
Z98257.2	1	20272018..20275005	0	NaN	NaN	NaN	NaN	NaN
VWA5B1	1	20290919..20354894	0	NaN	NaN	NaN	NaN	NaN
AL020998.1	1	complement(20294211..20323187)	0	NaN	NaN	NaN	NaN	NaN
LINC01141	1	complement(20360579..20431234)	0.007444	-3.6649	-12.6837	0.339648	0.643898	1
AL139254.1	1	complement(20412304..20413253)	0	NaN	NaN	NaN	NaN	NaN
AL139254.2	1	20476222..20478937	0.0133014	-2.80999	-7.01281	0.459149	0.731552	1
AL139254.3	1	complement(20478779..20480397)	0	NaN	NaN	NaN	NaN	NaN
CAMK2N1	1	complement(20482391..20486210)	4.29569	0.302531	1.23331	0.005958	0.0437976	1
MUL1	1	complement(20499448..20508151)	15.9305	0.189136	1.14008	0.0359074	0.172477	1
FAM43B	1	20552573..20555020	0.3796	0.802614	1.74426	0.0336536	0.164677	1
CDA	1	20589086..20618903	0.0618999	-0.454645	-1.37045	0.701943	0.842414	1
PINK1	1	20633458..20651511	9.38197	0.0520618	1.03675	0.556619	0.786085	1
MIR6084	1	20633679..20633788	0	NaN	NaN	NaN	NaN	NaN
PINK1-AS	1	complement(20642657..20652193)	1.092	0.208338	1.15536	0.276409	0.620449	1
DDOST	1	complement(20651767..20661544)	210.061	0.160577	1.11773	0.0483348	0.211748	1
KIF17	1	complement(20664014..20718017)	0.2661	0.213685	1.15965	0.46207	0.731564	1
SH2D5	1	complement(20719731..20732837)	0.756911	-0.378521	-1.30001	0.0872012	0.317471	1
AL663074.1	1	20732880..20733952	0	NaN	NaN	NaN	NaN	NaN
HP1BP3	1	complement(20740266..20787323)	25.5639	-0.187224	-1.13857	0.0227703	0.123047	1
EIF4G3	1	complement(20806292..21176888)	15.1241	-0.068259	-1.04845	0.411868	0.706973	1
RNU7-200P	1	20841241..20841302	0	NaN	NaN	NaN	NaN	NaN
MIR1256	1	complement(20988314..20988432)	0	NaN	NaN	NaN	NaN	NaN
AL031005.2	1	21177054..21178164	0.089815	1.27298	2.4166	0.241394	0.582017	1
ECE1	1	complement(21217247..21345572)	21.854	0.237806	1.1792	0.00421	0.0333351	1
AL031005.1	1	21266082..21267251	0.0407122	3.74862	13.4415	0.157043	0.457432	1
ECE1-AS1	1	21293290..21299874	0.196812	-0.62893	-1.54642	0.204865	0.530288	1
AL592309.2	1	21415898..21417492	0	NaN	NaN	NaN	NaN	NaN
NBPF3	1	21440128..21485005	2.75	-0.230376	-1.17314	0.0206826	0.114659	1
ALPL	1	21509397..21578410	0.134532	1.38926	2.61944	0.0122564	0.0772186	1
LINC02596	1	21586472..21591187	0	NaN	NaN	NaN	NaN	NaN
RAP1GAP	1	complement(21596215..21669363)	0.704035	0.511606	1.42564	0.0241434	0.128456	1
USP48	1	complement(21678298..21783606)	11.6885	0.0942899	1.06754	0.261833	0.603162	1
LDLRAD2	1	21812265..21825225	0.0298673	-0.117129	-1.08457	0.886729	0.950349	1
HSPG2	1	complement(21822244..21937310)	8.91471	0.486928	1.40146	4.883e-09	2.693e-07	0.0001328
CELA3B	1	21977022..21998642	0	NaN	NaN	NaN	NaN	NaN
AL590556.3	1	21983606..22030617	0	NaN	NaN	NaN	NaN	NaN
RN7SL386P	1	21987481..21987777	0	NaN	NaN	NaN	NaN	NaN
RNU6-1022P	1	21987816..21987919	0	NaN	NaN	NaN	NaN	NaN
CELA3A	1	22001657..22012542	0	NaN	NaN	NaN	NaN	NaN
RN7SL186P	1	22010650..22010946	0	NaN	NaN	NaN	NaN	NaN
RNU6-776P	1	22010985..22011088	0	NaN	NaN	NaN	NaN	NaN
LINC01635	1	complement(22023990..22026048)	0.0721045	0.570268	1.4848	0.490058	0.750115	1
LINC00339	1	22024558..22031223	5.79878	0.269678	1.20554	0.005433	0.040723	1
CDC42	1	22025511..22101360	14.351	-0.0555936	-1.03929	0.49898	0.756765	1
CDC42-AS1	1	complement(22028317..22052927)	1.038	0.178841	1.13197	0.466163	0.735725	1
CDC42-IT1	1	22059197..22064199	0.0733496	-1.3543	-2.55673	0.370188	0.677622	1
WNT4	1	complement(22117313..22143969)	0.0474958	-0.995916	-1.99435	0.187859	0.503327	1
AL445253.1	1	22142850..22157401	0.0614715	-1.35423	-2.5566	0.378628	0.680158	1
MIR4418	1	22266239..22266300	0	NaN	NaN	NaN	NaN	NaN
AL591122.1	1	complement(22364630..22366482)	0	NaN	NaN	NaN	NaN	NaN
ZBTB40	1	22428838..22531157	3.51745	-0.252201	-1.19102	0.006299	0.0457086	1
ZBTB40-IT1	1	22517474..22519708	0.0913066	-3.32243	-10.0035	0.374688	0.677622	1
EPHA8	1	22563489..22603595	0.005417	1.78359	3.44282	0.281355	0.622057	1
MIR6127	1	complement(22633258..22633366)	0	NaN	NaN	NaN	NaN	NaN
C1QA	1	22636628..22639678	0.0120635	2.84936	7.20682	0.30925	0.622057	1
C1QC	1	22643633..22648110	0.006691	-2.00766	-4.02129	0.603281	0.786085	1
C1QB	1	22652762..22661637	0	NaN	NaN	NaN	NaN	NaN
EPHB2	1	22710839..22921500	2.25272	-0.128809	-1.09339	0.166624	0.467821	1
MIR4684	1	22719517..22719598	0	NaN	NaN	NaN	NaN	NaN
AL512444.1	1	complement(22835713..22836849)	0	NaN	NaN	NaN	NaN	NaN
MIR4253	1	complement(22863159..22863226)	0	NaN	NaN	NaN	NaN	NaN
LACTBL1	1	complement(22953043..22965338)	0	NaN	NaN	NaN	NaN	NaN
TEX46	1	complement(23010834..23015852)	0.28766	5.83613	57.1283	0.0223915	0.121548	1
KDM1A	1	23019443..23083689	23.1881	-0.140239	-1.10209	0.0936654	0.333545	1
AL031428.1	1	complement(23020147..23088058)	0	NaN	NaN	NaN	NaN	NaN
MIR3115	1	23044305..23044372	0	NaN	NaN	NaN	NaN	NaN
AL031428.2	1	complement(23057858..23057934)	0	NaN	NaN	NaN	NaN	NaN
LUZP1	1	complement(23084023..23177808)	7.7706	-0.143162	-1.10432	0.0945673	0.335614	1
RNU6-514P	1	23162704..23162810	0	NaN	NaN	NaN	NaN	NaN
RNU6-135P	1	23163953..23164053	0	NaN	NaN	NaN	NaN	NaN
HTR1D	1	complement(23191895..23194729)	0.505637	0.952466	1.93518	0.001723	0.0165464	1
LINC01355	1	complement(23281307..23287488)	2.29211	-0.20458	-1.15235	0.0504765	0.218456	1
AL109936.9	1	23297797..23302866	0.269859	-0.548826	-1.46289	0.499128	0.756827	1
HNRNPR	1	complement(23303771..23344336)	19.246	-0.117516	-1.08486	0.156329	0.457432	1
ZNF436	1	complement(23359448..23369836)	20.1748	0.0665926	1.04724	0.43068	0.726221	1
ZNF436-AS1	1	23368997..23371839	4.13059	-0.119539	-1.08639	0.274064	0.617837	1
Y_RNA_5	1	23370254..23370346	0	NaN	NaN	NaN	NaN	NaN
AL109936.2	1	complement(23378380..23379029)	0.0137107	-2.00766	-4.02129	0.603281	0.786085	1
TCEA3	1	complement(23380909..23424748)	0.560586	0.11598	1.08371	0.626919	0.793555	1
ASAP3	1	complement(23428563..23484568)	9.29721	0.405852	1.32487	5.179e-06	0.0001225	0.140815
E2F2	1	complement(23506438..23531233)	2.39182	0.193381	1.14344	0.0679763	0.269252	1
AL021154.1	1	complement(23549139..23550915)	0.154275	0.280804	1.21487	0.771002	0.885665	1
ID3	1	complement(23557926..23559501)	56.3473	0.502156	1.41633	4.282e-09	2.386e-07	0.0001164
AL450043.1	1	complement(23576436..23593621)	0.0255965	0.0912924	1.06532	0.943926	0.980687	1
MDS2	1	23581495..23640568	0.006871	2.84936	7.20682	0.30925	0.622057	1
RPL11	1	23691742..23696835	334.318	-0.179309	-1.13234	0.0270257	0.139526	1
ELOA-AS1	1	complement(23706901..23778296)	1.05083	0.134263	1.09753	0.554425	0.786085	1
ELOA	1	23743155..23762059	18.3629	-0.0929088	-1.06652	0.27082	0.613473	1
PITHD1	1	23778418..23788232	17.4301	-0.338874	-1.26477	0.0002001	0.002816	1
LYPLA2	1	23791145..23795539	56.3129	0.0230195	1.01608	0.783775	0.892249	1
GALE	1	complement(23795599..23800781)	22.1847	0.211105	1.15757	0.0129944	0.0805904	1
HMGCL	1	complement(23801885..23838620)	7.52087	0.128648	1.09327	0.149371	0.445752	1
FUCA1	1	complement(23845077..23868290)	16.3716	0.184267	1.13624	0.0439502	0.197582	1
CNR2	1	complement(23870515..23913362)	0.004906	-3.3225	-10.004	0.374873	0.677622	1
AL590609.2	1	23907111..23907885	0	NaN	NaN	NaN	NaN	NaN
MIR378F	1	23929070..23929147	0	NaN	NaN	NaN	NaN	NaN
PNRC2	1	23956839..23963462	25.5297	0.394934	1.31488	4.681e-06	0.0001126	0.127297
SRSF10	1	complement(23964347..23980927)	8.83057	-0.17125	-1.12603	0.0422327	0.192199	1
AL591178.1	1	24040835..24086799	0	NaN	NaN	NaN	NaN	NaN
MYOM3	1	complement(24056035..24112135)	0.0136728	0.306063	1.23633	0.717655	0.852598	1
MYOM3-AS1	1	24066774..24083565	0	NaN	NaN	NaN	NaN	NaN
IL22RA1	1	complement(24119771..24143140)	1.39014	-0.004302	-1.00299	0.984849	0.99211	1
IFNLR1	1	complement(24154168..24187959)	1.45489	0.201702	1.15005	0.191067	0.509066	1
LINC02800	1	24200240..24211693	0.0226317	-1.1068	-2.15368	0.471678	0.741422	1
GRHL3-AS1	1	complement(24307556..24321901)	0.0187088	0.0820769	1.05854	0.962369	0.980687	1
GRHL3	1	24319357..24364482	0.168846	0.100479	1.07213	0.804586	0.898051	1
STPG1	1	complement(24356999..24416934)	1.25316	-0.347743	-1.27257	0.002112	0.0195366	1
NIPAL3	1	24415802..24472976	8.14183	-0.195921	-1.14545	0.0221979	0.120721	1
RCAN3AS	1	complement(24496254..24535400)	0.349975	0.304404	1.23491	0.591117	0.786085	1
RCAN3	1	24502351..24541040	4.29524	0.0107626	1.00749	0.906954	0.963569	1
NCMAP-DT	1	complement(24538802..24556024)	0	NaN	NaN	NaN	NaN	NaN
NCMAP	1	24556087..24609328	0	NaN	NaN	NaN	NaN	NaN
Y_RNA_6	1	complement(24625411..24625513)	0	NaN	NaN	NaN	NaN	NaN
SRRM1	1	24631716..24673281	18.1035	-0.273175	-1.20846	0.001067	0.0112123	1
AL445648.1	1	24704894..24717596	0	NaN	NaN	NaN	NaN	NaN
CLIC4	1	24745382..24844321	66.5876	-0.103567	-1.07443	0.206135	0.532159	1
RNU6-1208P	1	complement(24777873..24777979)	0	NaN	NaN	NaN	NaN	NaN
RUNX3	1	complement(24899511..24965121)	3.63213	-0.190398	-1.14108	0.056964	0.237389	1
MIR6731	1	complement(24919345..24919416)	0	NaN	NaN	NaN	NaN	NaN
RUNX3-AS1	1	24961345..24963097	0.0195302	-2.80984	-7.01209	0.456888	0.731552	1
AL445471.1	1	complement(24968423..24970865)	0.0973291	-0.377363	-1.29897	0.553201	0.786085	1
MIR4425	1	25023503..25023586	0	NaN	NaN	NaN	NaN	NaN
LINC02793	1	25041136..25047404	0	NaN	NaN	NaN	NaN	NaN
AL050344.1	1	complement(25043707..25113120)	0	NaN	NaN	NaN	NaN	NaN
AL031432.1	1	25208139..25209437	0	NaN	NaN	NaN	NaN	NaN
SYF2	1	complement(25222276..25232502)	13.8364	-0.217244	-1.16251	0.0135183	0.0829384	1
AL031432.4	1	25232586..25234775	0.530657	-0.187492	-1.13878	0.527526	0.780482	1
AL031432.5	1	25239494..25240253	0.346635	1.08365	2.11939	0.103089	0.355129	1
RSRP1	1	complement(25242249..25338213)	17.9064	-0.060074	-1.04252	0.472789	0.741987	1
AL031432.3	1	25247837..25248321	0.8436	0.663693	1.58413	0.230294	0.568793	1
RHD	1	25272393..25330445	0.112125	0.101868	1.07316	0.841724	0.923208	1
TMEM50A	1	25338317..25362361	23.679	0.0340544	1.02389	0.691286	0.833648	1
RHCE	1	complement(25362249..25430192)	0.182199	0.572496	1.48709	0.278461	0.622057	1
MACO1	1	25430858..25500209	4.33579	-0.002859	-1.00198	0.977176	0.987495	1
LDLRAP1	1	25543606..25568886	6.53564	0.184057	1.13607	0.0430629	0.194934	1
AL606491.1	1	25581478..25590356	0.208305	-1.41489	-2.6664	0.227621	0.564424	1
MAN1C1	1	25617468..25786207	0.327939	0.194107	1.14402	0.391873	0.687227	1
AL031280.1	1	complement(25644544..25659111)	0.0116148	-3.3225	-10.004	0.374853	0.677622	1
SELENON	1	25800176..25818221	42.9029	0.0176556	1.01231	0.830776	0.91548	1
AL020996.2	1	25811470..25823744	0.303641	0.443408	1.35981	0.471177	0.740978	1
AL020996.1	1	complement(25816749..25820797)	0.787461	0.581823	1.49674	0.0233029	0.125203	1
MTFR1L	1	25818640..25832942	14.7005	-0.149781	-1.1094	0.0782995	0.295301	1
AL020996.3	1	complement(25831913..25832134)	0	NaN	NaN	NaN	NaN	NaN
AUNIP	1	complement(25831913..25859458)	3.24824	0.15227	1.11132	0.314276	0.622961	1
AL033528.2	1	25859613..25863420	0.0209939	-2.80999	-7.01281	0.459115	0.731552	1
PAQR7	1	complement(25861484..25875708)	3.03813	0.456911	1.3726	0.00195	0.0182716	1
Y_RNA_7	1	25877496..25877605	0	NaN	NaN	NaN	NaN	NaN
STMN1	1	complement(25884181..25906991)	65.3166	-1.02582	-2.03611	8.978e-36	2.034e-32	2.441e-31
MIR3917	1	complement(25906362..25906454)	0	NaN	NaN	NaN	NaN	NaN
PAFAH2	1	complement(25959767..25998117)	5.05389	-0.0220428	-1.0154	0.822147	0.909734	1
RNU6-110P	1	25964197..25964300	0	NaN	NaN	NaN	NaN	NaN
AL592064.1	1	26006006..26006130	0	NaN	NaN	NaN	NaN	NaN
AL592064.2	1	26006216..26006299	0	NaN	NaN	NaN	NaN	NaN
EXTL1	1	26019884..26036464	0.0824982	0.829902	1.77756	0.127327	0.404227	1
SLC30A2	1	complement(26037252..26046118)	0.008451	0.981258	1.97419	0.487006	0.748136	1
AL391650.2	1	26046665..26049099	0	NaN	NaN	NaN	NaN	NaN
TRIM63	1	complement(26051301..26068436)	0.0290295	-0.463904	-1.37927	0.664335	0.813247	1
PDIK1L	1	26111165..26125555	5.86573	-0.443841	-1.36022	3.61e-06	9.107e-05	0.0981738
FAM110D	1	26159079..26163962	0.234407	0.316144	1.245	0.46054	0.731552	1
C1orf232	1	complement(26164101..26168963)	0	NaN	NaN	NaN	NaN	NaN
AL391650.1	1	complement(26169516..26171831)	0.262827	0.914004	1.88427	0.0541494	0.228781	1
ZNF593	1	26169908..26170873	28.8941	0.318034	1.24663	0.0177562	0.102598	1
CNKSR1	1	26177484..26189884	0.274355	-0.0265117	-1.01855	0.929377	0.974564	1
CATSPER4	1	26190561..26202968	0	NaN	NaN	NaN	NaN	NaN
CEP85	1	26234200..26278808	13.5437	-0.354057	-1.27815	4.326e-05	0.0007404	1
SH3BGRL3	1	26280086..26281522	203.983	0.277412	1.21202	0.0008134	0.008973	1
UBXN11	1	complement(26281328..26318363)	2.10131	0.001453	1.00101	0.989591	0.993892	1
CD52	1	26317958..26320523	0.0876116	1.03882	2.05455	0.343614	0.648099	1
CRYBG2	1	complement(26321698..26360080)	0.0896312	-0.559435	-1.47369	0.228745	0.566177	1
ZNF683	1	complement(26361634..26374522)	0.006186	2.84936	7.20682	0.30925	0.622057	1
LIN28A	1	26410817..26429728	0.003703	2.84936	7.20682	0.30925	0.622057	1
DHDDS	1	26432282..26471306	5.46336	0.0844098	1.06025	0.359224	0.666684	1
DHDDS-AS1	1	complement(26462756..26468014)	0.191324	-0.169132	-1.12438	0.780683	0.890303	1
HMGN2	1	26472440..26476642	132.632	-0.210273	-1.15691	0.009964	0.0659529	1
RPS6KA1	1	26529761..26575030	11.326	0.196105	1.1456	0.0230289	0.124074	1
MIR1976	1	26554542..26554593	0	NaN	NaN	NaN	NaN	NaN
RN7SL679P	1	complement(26593243..26593546)	0	NaN	NaN	NaN	NaN	NaN
Y_RNA_8	1	complement(26593940..26594041)	0	NaN	NaN	NaN	NaN	NaN
RNU7-29P	1	complement(26602369..26602432)	0	NaN	NaN	NaN	NaN	NaN
AL627082.2	1	complement(26642286..26642389)	0	NaN	NaN	NaN	NaN	NaN
AL512408.1	1	complement(26692132..26694131)	0.0984167	-0.60337	-1.51926	0.405704	0.701568	1
ARID1A	1	26693236..26782104	7.48036	-0.100695	-1.07229	0.229321	0.566983	1
PIGV	1	26787054..26800659	2.53009	0.178455	1.13167	0.0849043	0.311929	1
RN7SL165P	1	26814822..26815112	0.0505755	2.84936	7.20682	0.30925	0.622057	1
ZDHHC18	1	26826688..26857604	7.55957	-0.0902379	-1.06455	0.311942	0.622087	1
SFN	1	26863149..26864456	6.76869	0.717992	1.64489	2.045e-06	5.594e-05	0.0556081
GPN2	1	complement(26876132..26890283)	9.6347	-0.0489503	-1.03451	0.578234	0.786085	1
AL034380.1	1	26876133..26878245	0.144289	1.53085	2.88955	0.279084	0.622057	1
GPATCH3	1	complement(26890488..26900467)	3.82666	-0.0395634	-1.0278	0.788687	0.892368	1
NUDC	1	26900238..26946871	36.1989	0.102183	1.0734	0.22531	0.56079	1
NR0B2	1	complement(26911489..26913975)	0.00765	-2.00766	-4.02129	0.603281	0.786085	1
KDF1	1	complement(26949562..26960468)	0.007934	2.84936	7.20682	0.30925	0.622057	1
TRNP1	1	26993692..27000886	14.0934	0.425335	1.34288	6.342e-06	0.0001469	0.172438
TENT5B	1	complement(27005020..27012850)	3.67356	0.517422	1.43139	0.0005654	0.006682	1
SLC9A1	1	complement(27098809..27166981)	5.06124	0.130962	1.09502	0.154606	0.455383	1
AL590640.1	1	complement(27229106..27234352)	0	NaN	NaN	NaN	NaN	NaN
WDTC1	1	27234632..27308636	13.4061	0.009191	1.00639	0.914143	0.966511	1
Y_RNA_9	1	complement(27255464..27255567)	0	NaN	NaN	NaN	NaN	NaN
TMEM222	1	27322145..27336400	8.85184	-0.133754	-1.09714	0.136201	0.420813	1
RNU6-48P	1	27325219..27325325	0	NaN	NaN	NaN	NaN	NaN
SYTL1	1	27342020..27353937	4.4494	0.76942	1.70458	8.644e-09	4.538e-07	0.0002351
MAP3K6	1	complement(27354067..27366961)	4.94749	0.442974	1.3594	2.412e-06	6.429e-05	0.0655753
FCN3	1	complement(27369110..27374824)	0.0188633	0.981734	1.97484	0.490548	0.75059	1
CD164L2	1	complement(27379176..27383333)	0	NaN	NaN	NaN	NaN	NaN
GPR3	1	27392622..27395814	1.95411	-0.0462889	-1.03261	0.806631	0.899557	1
WASF2	1	complement(27404230..27490167)	26.8445	-0.06627	-1.04701	0.424943	0.72071	1
FO393419.2	1	27457198..27459582	0	NaN	NaN	NaN	NaN	NaN
BX293535.1	1	27525805..27530561	0	NaN	NaN	NaN	NaN	NaN
AHDC1	1	complement(27534035..27604431)	4.29118	0.195585	1.14519	0.130317	0.410183	1
FGR	1	complement(27612064..27635185)	0.0373869	-0.215999	-1.16151	0.79723	0.895279	1
LINC02574	1	complement(27660328..27662722)	0.159523	1.92831	3.80609	0.128272	0.405671	1
IFI6	1	complement(27666064..27672198)	93.3109	0.776733	1.71325	2.128e-19	6.888e-17	5.786e-15
AL445490.1	1	27669468..27703063	0.123909	0.331036	1.25792	0.625468	0.793555	1
RNU6-949P	1	complement(27675603..27675709)	0	NaN	NaN	NaN	NaN	NaN
RNU6-424P	1	27693731..27693835	0	NaN	NaN	NaN	NaN	NaN
AL020997.5	1	complement(27724822..27725756)	0.0457225	-0.207623	-1.15478	0.869256	0.939825	1
FAM76A	1	27725961..27763116	2.04109	-0.026185	-1.01832	0.860082	0.934784	1
STX12	1	27773219..27824443	13.6361	-0.141974	-1.10341	0.105684	0.360076	1
AL020997.2	1	27773858..27774041	0	NaN	NaN	NaN	NaN	NaN
AL020997.3	1	27819983..27820341	0.341905	-0.0133118	-1.00927	0.986711	0.992601	1
RNU6-1245P	1	27824538..27824643	0	NaN	NaN	NaN	NaN	NaN
AL020997.4	1	complement(27827812..27831209)	0.021774	-3.6649	-12.6837	0.339613	0.643897	1
PPP1R8	1	27830782..27851676	14.4271	-0.0885298	-1.06329	0.32189	0.628736	1
SCARNA1	1	27834401..27834566	0	NaN	NaN	NaN	NaN	NaN
THEMIS2	1	27872543..27886685	0.005669	0.0824793	1.05884	0.96294	0.980687	1
RPA2	1	complement(27891524..27914746)	24.7888	-0.203609	-1.15158	0.0211845	0.116751	1
SMPDL3B	1	27935000..27959157	0.931534	-0.146982	-1.10725	0.547451	0.786085	1
AL512288.1	1	complement(27938875..27960193)	0	NaN	NaN	NaN	NaN	NaN
XKR8	1	27959588..27968093	1.45396	-0.0174034	-1.01214	0.907972	0.964192	1
EYA3	1	complement(27970344..28088637)	6.71754	-0.376875	-1.29853	2.874e-05	0.0005276	0.781417
RN7SL559P	1	complement(28031884..28032180)	0.0300065	-2.00766	-4.02129	0.603281	0.786085	1
RNU6-176P	1	complement(28142737..28142841)	0	NaN	NaN	NaN	NaN	NaN
PTAFR	1	complement(28147166..28193936)	0.0591077	1.19466	2.28891	0.081886	0.303863	1
DNAJC8	1	complement(28199456..28233029)	39.7727	0.0694628	1.04933	0.407672	0.703194	1
ATP5IF1	1	28236109..28246906	31.5855	0.414094	1.33246	1.593e-06	4.479e-05	0.0433137
AL353622.1	1	complement(28239509..28241453)	0.278364	-0.1412	-1.10282	0.752093	0.873971	1
AL353622.2	1	28247144..28247568	0.0188409	-2.00758	-4.02109	0.603295	0.786085	1
SESN2	1	28259518..28282491	12.3422	0.335778	1.26206	0.0001778	0.002536	1
MED18	1	28329002..28335965	8.75766	0.0915625	1.06552	0.358909	0.666303	1
PHACTR4	1	28369582..28500364	10.0803	-0.085723	-1.06122	0.31652	0.625859	1
Y_RNA_10	1	complement(28422555..28422655)	0	NaN	NaN	NaN	NaN	NaN
RNU6ATAC27P	1	28481362..28481480	0	NaN	NaN	NaN	NaN	NaN
RCC1	1	28505943..28539300	20.8968	-0.366528	-1.28925	1.937e-05	0.0003749	0.52678
SNHG3	1	28505980..28510892	25.8134	-0.225996	-1.16958	0.0074	0.0520355	1
SNORA73A	1	28507366..28507571	0	NaN	NaN	NaN	NaN	NaN
SNORA73B	1	28508559..28508762	1.12631	-0.190633	-1.14126	0.754715	0.875559	1
AL513497.1	1	28544460..28546542	0	NaN	NaN	NaN	NaN	NaN
TRNAU1AP	1	28553085..28578545	4.82341	-0.008535	-1.00593	0.92967	0.974645	1
SNHG12	1	complement(28578538..28583132)	4.97489	0.20537	1.15298	0.0346227	0.168176	1
SNORD99	1	complement(28578749..28578822)	0	NaN	NaN	NaN	NaN	NaN
SNORA61	1	complement(28579764..28579893)	0	NaN	NaN	NaN	NaN	NaN
SNORA44	1	complement(28580381..28580512)	0	NaN	NaN	NaN	NaN	NaN
SNORA16A_1	1	complement(28580920..28581054)	0	NaN	NaN	NaN	NaN	NaN
SNORA16A_2	1	complement(28580920..28581056)	0	NaN	NaN	NaN	NaN	NaN
TAF12	1	complement(28589323..28643085)	14.8897	0.103735	1.07455	0.253764	0.595987	1
RAB42	1	28592200..28595443	0.105613	-1.09948	-2.14278	0.141564	0.430919	1
LINC01715	1	28643228..28648581	0.0803593	-0.299437	-1.23066	0.786974	0.892368	1
AL360012.1	1	28648600..28648730	0.512303	2.33398	5.04196	0.133867	0.416683	1
RNU11	1	28648600..28648733	0	NaN	NaN	NaN	NaN	NaN
GMEB1	1	28668778..28719353	2.98591	-0.390362	-1.31072	0.0001045	0.001598	1
AL645729.1	1	28689665..28689794	0.0685533	-2.00766	-4.02129	0.603281	0.786085	1
YTHDF2	1	28736621..28769775	16.8614	0.0467433	1.03293	0.588564	0.786085	1
OPRD1	1	28812142..28871267	0.0122865	-1.10878	-2.15664	0.310366	0.622057	1
AL009181.1	1	complement(28870483..28877336)	0.0241448	0.884664	1.84634	0.639266	0.79687	1
Y_RNA_11	1	complement(28881726..28881835)	0	NaN	NaN	NaN	NaN	NaN
EPB41	1	28887091..29120046	4.79515	-0.210006	-1.15669	0.0131738	0.0814138	1
Y_RNA_12	1	28985710..28985810	0	NaN	NaN	NaN	NaN	NaN
Metazoa_SRP_1	1	29041199..29041480	0	NaN	NaN	NaN	NaN	NaN
TMEM200B	1	complement(29119429..29123903)	0.838885	0.385445	1.30626	0.0985542	0.344781	1
AL357500.1	1	complement(29144494..29146994)	0	NaN	NaN	NaN	NaN	NaN
SRSF4	1	complement(29147743..29181900)	19.7232	-0.239301	-1.18042	0.003919	0.0315716	1
AL357500.2	1	complement(29171285..29171453)	0	NaN	NaN	NaN	NaN	NaN
MECR	1	complement(29192657..29230942)	6.05891	-0.0650123	-1.04609	0.489877	0.750115	1
AL590729.1	1	29223933..29224816	0.0155531	-2.00766	-4.02129	0.603281	0.786085	1
PTPRU	1	29236516..29326813	15.8437	0.41365	1.33205	9.688e-07	2.943e-05	0.0263441
LINC01756	1	complement(29329620..29350114)	0.004149	-2.00766	-4.02129	0.603281	0.786085	1
AC092265.1	1	complement(29708851..29709547)	0.0679491	-3.69988	-12.995	0.320381	0.62729	1
AL645944.2	1	29755175..29790597	0.007536	2.84936	7.20682	0.30925	0.622057	1
LINC01648	1	complement(30013952..30037612)	0	NaN	NaN	NaN	NaN	NaN
AL137076.1	1	30140263..30141607	0	NaN	NaN	NaN	NaN	NaN
AL161638.2	1	complement(30409560..30411638)	0	NaN	NaN	NaN	NaN	NaN
AL161638.1	1	30415825..30421108	0	NaN	NaN	NaN	NaN	NaN
MATN1	1	complement(30711277..30723585)	0.0851125	-0.030099	-1.02108	0.952363	0.980687	1
MATN1-AS1	1	30718504..30726827	1.838	0.0383695	1.02695	0.800511	0.896898	1
AL137857.1	1	30731693..30733427	0.0314193	0.0912924	1.06532	0.94403	0.980687	1
LAPTM5	1	complement(30732469..30757774)	0.748275	0.216082	1.16158	0.364751	0.673432	1
MIR4420	1	complement(30739156..30739232)	0	NaN	NaN	NaN	NaN	NaN
AL137027.1	1	complement(30810378..30815553)	0.0180346	-2.00758	-4.02109	0.603295	0.786085	1
LINC01778	1	30824217..30834864	0.0317914	0.641833	1.56031	0.587865	0.786085	1
RN7SKP91	1	30843823..30844110	0	NaN	NaN	NaN	NaN	NaN
AL445235.1	1	30858158..30860254	0	NaN	NaN	NaN	NaN	NaN
SDC3	1	complement(30869466..30908758)	26.8825	0.464086	1.37944	2.106e-08	1.004e-06	0.0005726
RN7SL371P	1	complement(30918469..30918735)	0	NaN	NaN	NaN	NaN	NaN
PUM1	1	complement(30931506..31065991)	13.7863	-0.101527	-1.07291	0.230626	0.569149	1
NKAIN1	1	complement(31179745..31239887)	0.0891914	0.53852	1.45248	0.353068	0.659565	1
SNRNP40	1	complement(31259568..31296788)	11.8454	-0.0429986	-1.03025	0.626229	0.793555	1
ZCCHC17	1	31296982..31364953	17.1417	-0.0343398	-1.02409	0.706485	0.845097	1
AL451070.1	1	complement(31333067..31346799)	0	NaN	NaN	NaN	NaN	NaN
FABP3	1	complement(31365253..31376850)	0.317158	-0.534625	-1.44857	0.299163	0.622057	1
SERINC2	1	31409565..31434680	3.19103	0.0464594	1.03273	0.670179	0.817197	1
RNU6-40P	1	complement(31497577..31497683)	0	NaN	NaN	NaN	NaN	NaN
Y_RNA_13	1	complement(31503631..31503744)	0	NaN	NaN	NaN	NaN	NaN
LINC01226	1	31506226..31583306	0.004155	0.0917683	1.06568	0.944526	0.980687	1
AC114488.1	1	complement(31571585..31577898)	0.155526	-0.470807	-1.38588	0.566409	0.786085	1
TINAGL1	1	31576485..31587686	8.12006	0.414162	1.33252	3.88e-06	9.626e-05	0.105496
HCRTR1	1	31617686..31632518	0.0159948	0.981734	1.97484	0.490581	0.75059	1
PEF1	1	complement(31629866..31644896)	31.2767	-0.148969	-1.10878	0.083339	0.307818	1
PEF1-AS1	1	31644049..31660162	0.0317462	0.739504	1.6696	0.478426	0.74431	1
AC114488.2	1	31644694..31649371	0.016682	-2.00758	-4.02109	0.603295	0.786085	1
COL16A1	1	complement(31652263..31704319)	0.386189	0.787994	1.72667	0.0005813	0.006836	1
ADGRB2	1	complement(31727117..31764893)	3.6832	0.347962	1.27276	0.008017	0.0554535	1
MIR4254	1	complement(31758660..31758735)	0	NaN	NaN	NaN	NaN	NaN
AL354919.2	1	31789130..31791322	0.103598	0.641505	1.55996	0.609572	0.789459	1
SPOCD1	1	complement(31790422..31816051)	2.10785	0.511496	1.42553	1.031e-06	3.104e-05	0.0280263
AL354919.1	1	complement(31842019..31855568)	0.017739	-1.12596	-2.18247	0.518756	0.772044	1
AL136115.2	1	complement(31851913..31921841)	0.0440055	-3.3225	-10.004	0.374846	0.677622	1
PTP4A2	1	complement(31906421..31944856)	25.8838	0.233842	1.17596	0.004789	0.0369308	1
AL136115.1	1	31933020..31933975	0.0506714	0.0823315	1.05873	0.963668	0.980687	1
AL136115.3	1	complement(31972189..31987034)	0	NaN	NaN	NaN	NaN	NaN
KHDRBS1	1	32013868..32060850	46.6002	-0.101129	-1.07261	0.222589	0.556669	1
AL445248.1	1	complement(32052291..32073474)	0.0941752	-1.56543	-2.95966	0.292453	0.622057	1
TMEM39B	1	32072031..32102866	7.6965	0.106818	1.07685	0.269169	0.611597	1
MIR5585	1	32086949..32087007	0	NaN	NaN	NaN	NaN	NaN
Metazoa_SRP_2	1	complement(32087523..32087813)	0	NaN	NaN	NaN	NaN	NaN
KPNA6	1	32108056..32176563	16.3878	-0.171518	-1.12624	0.0406774	0.18717	1
AL049795.2	1	32170733..32176568	0.198586	5.57446	47.6518	0.0344046	0.167418	1
TXLNA	1	32179675..32198285	28.3738	0.026401	1.01847	0.751029	0.87306	1
CCDC28B	1	32200595..32205387	7.81735	0.284348	1.21786	0.003683	0.0300945	1
AL049795.1	1	complement(32204769..32206814)	0.0796067	2.24005	4.72413	0.069833	0.273423	1
IQCC	1	32205671..32208682	3.13029	0.118922	1.08592	0.430221	0.725762	1
DCDC2B	1	32209094..32216196	0.145326	-0.195659	-1.14525	0.732079	0.859888	1
TMEM234	1	complement(32214472..32222359)	3.9928	0.204728	1.15247	0.0490067	0.213873	1
EIF3I	1	32221077..32245397	43.6685	0.0164604	1.01147	0.840003	0.92184	1
FAM167B	1	32247222..32248856	3.51106	0.506483	1.42058	0.021952	0.119815	1
LCK	1	32251239..32286165	0.0612677	0.709061	1.63474	0.32922	0.633431	1
Metazoa_SRP_3	1	complement(32269338..32269597)	0	NaN	NaN	NaN	NaN	NaN
Y_RNA_14	1	complement(32286452..32286561)	0	NaN	NaN	NaN	NaN	NaN
HDAC1	1	32292083..32333635	51.6185	0.340262	1.26599	3.806e-05	0.0006682	1
MARCKSL1	1	complement(32333839..32336233)	41.5412	0.202853	1.15097	0.0190229	0.107697	1
AL109945.1	1	complement(32349194..32350663)	0.0595555	0.98166	1.97474	0.481937	0.745737	1
TSSK3	1	32351521..32364312	1.4485	-0.371524	-1.29372	0.185221	0.498865	1
FAM229A	1	complement(32361270..32364278)	6.91437	0.128255	1.09297	0.190723	0.508533	1
BSDC1	1	complement(32364633..32394731)	15.4481	0.007693	1.00535	0.927193	0.973161	1
RN7SL122P	1	32457835..32458135	0	NaN	NaN	NaN	NaN	NaN
AL033529.1	1	32465057..32600792	0.496219	-0.0188237	-1.01313	0.957014	0.980687	1
ZBTB8B	1	32465072..32496686	0.323346	-0.159787	-1.11712	0.460097	0.731552	1
ZBTB8A	1	32539427..32605941	1.01366	-0.145677	-1.10625	0.341783	0.645917	1
ZBTB8OS	1	complement(32600172..32650903)	6.69326	-0.037693	-1.02647	0.690916	0.833389	1
Y_RNA_15	1	32639951..32640052	0	NaN	NaN	NaN	NaN	NaN
RBBP4	1	32651142..32686211	16.2547	0.186643	1.13811	0.0247924	0.130864	1
SYNC	1	complement(32679906..32703596)	5.21976	0.142005	1.10344	0.148783	0.445149	1
AC114489.1	1	complement(32717734..32725237)	0.0663219	-0.430177	-1.3474	0.79303	0.892648	1
KIAA1522	1	32741830..32774970	9.32799	0.216567	1.16197	0.0131337	0.0812214	1
YARS1	1	complement(32775237..32818153)	24.1679	0.135414	1.09841	0.099699	0.347279	1
S100PBP	1	32816767..32858875	4.74508	0.156208	1.11435	0.0794105	0.297839	1
FNDC5	1	complement(32862268..32872482)	0.328854	0.704576	1.62967	0.0742536	0.284742	1
HPCA	1	32885994..32898441	0.739021	0.530112	1.44404	0.0690116	0.271492	1
TMEM54	1	complement(32894594..32901438)	37.979	0.280224	1.21438	0.001395	0.0138933	1
AL031602.2	1	32925454..32951638	0.0455602	-0.430103	-1.34733	0.790299	0.892368	1
RNF19B	1	complement(32936445..32964809)	23.4464	-0.21038	-1.15699	0.0151698	0.0906654	1
AL031602.1	1	32973553..32974463	0	NaN	NaN	NaN	NaN	NaN
AL020995.1	1	32987075..33032469	0.0487079	1.41628	2.66896	0.238957	0.579222	1
AK2	1	complement(33007940..33080996)	38.5449	-0.181338	-1.13394	0.0264651	0.137231	1
Metazoa_SRP_4	1	complement(33029232..33029576)	0	NaN	NaN	NaN	NaN	NaN
AZIN2	1	33081104..33123492	2.81839	0.0970503	1.06958	0.299467	0.622057	1
AL662907.1	1	complement(33141871..33143230)	0	NaN	NaN	NaN	NaN	NaN
TRIM62	1	complement(33145399..33182059)	2.48443	0.453501	1.36936	0.002044	0.0189971	1
AL662907.2	1	33162851..33166298	0	NaN	NaN	NaN	NaN	NaN
AL662907.3	1	33194788..33200353	0	NaN	NaN	NaN	NaN	NaN
ZNF362	1	33256492..33300719	3.99877	0.471097	1.38616	9.883e-06	0.0002138	0.268736
AL513327.2	1	33261212..33261680	0.0853665	-0.938618	-1.91669	0.580326	0.786085	1
A3GALT2	1	complement(33306766..33321098)	0	NaN	NaN	NaN	NaN	NaN
AL513327.1	1	33307348..33349245	0.806648	-0.250448	-1.18958	0.308524	0.622057	1
PHC2	1	complement(33323623..33431052)	31.756	-0.287958	-1.22091	0.0005417	0.006452	1
MIR3605	1	complement(33332393..33332492)	0	NaN	NaN	NaN	NaN	NaN
RN7SKP16	1	complement(33336566..33336864)	1.01855	-0.736777	-1.66645	0.220157	0.553078	1
PHC2-AS1	1	33350352..33363245	0.220462	2.24012	4.72437	0.0767114	0.291373	1
ZSCAN20	1	33472645..33496507	1.74318	-0.067535	-1.04792	0.550947	0.786085	1
CSMD2	1	complement(33513999..34165842)	0.40042	0.318866	1.24735	0.0391616	0.183219	1
HMGB4	1	33860475..33864791	0	NaN	NaN	NaN	NaN	NaN
CSMD2-AS1	1	33868953..33893726	0	NaN	NaN	NaN	NaN	NaN
C1orf94	1	34166883..34219131	0.0122535	1.78399	3.44378	0.272395	0.615095	1
AC099565.1	1	complement(34640157..34685732)	0	NaN	NaN	NaN	NaN	NaN
MIR552	1	complement(34669599..34669694)	0	NaN	NaN	NaN	NaN	NaN
SMIM12	1	complement(34712737..34859755)	2.51748	0.0312896	1.02193	0.738802	0.864308	1
GJB5	1	34755047..34758512	0.161838	1.70609	3.26276	0.0301781	0.150985	1
GJB4	1	34759740..34762327	0.005545	-2.00758	-4.02109	0.603295	0.786085	1
AL121988.1	1	complement(34761426..34788097)	0	NaN	NaN	NaN	NaN	NaN
GJB3	1	34781214..34786369	0.0595677	0.391884	1.31211	0.602794	0.786085	1
GJA4	1	34792999..34795747	0.00986	0.0820031	1.05849	0.960583	0.980687	1
AL122010.1	1	34850694..34851555	0.037133	-3.35081	-10.2022	0.382353	0.681311	1
DLGAP3	1	complement(34865436..34929650)	0.0566561	0.151629	1.11082	0.798353	0.895727	1
AC114490.3	1	complement(34974356..34985313)	1.27511	0.286853	1.21998	0.202878	0.526902	1
AC114490.2	1	complement(34981533..35031741)	2.89372	0.256836	1.19485	0.165567	0.465963	1
TMEM35B	1	complement(34981535..34985353)	21.378	1.12309	2.17812	1.043e-27	1.091e-24	2.836e-23
ZMYM6	1	complement(34986165..35031945)	1.74132	-0.253651	-1.19222	0.0127682	0.0796312	1
ZMYM1	1	35032172..35115859	5.0399	-0.315566	-1.2445	0.0009156	0.009872	1
AL590434.1	1	complement(35141515..35146435)	0.0138903	2.84977	7.20883	0.309166	0.622057	1
SFPQ	1	complement(35176378..35193145)	28.1475	-0.0197222	-1.01376	0.810891	0.902568	1
Y_RNA_16	1	35195969..35196062	0	NaN	NaN	NaN	NaN	NaN
ZMYM4	1	35268709..35422058	9.75254	-0.227246	-1.1706	0.008015	0.0554535	1
RN7SL503P	1	complement(35292196..35292498)	0	NaN	NaN	NaN	NaN	NaN
SNORA62_1	1	35310274..35310425	0	NaN	NaN	NaN	NaN	NaN
ZMYM4-AS1	1	complement(35358822..35366077)	0.0641284	0.981184	1.97408	0.504406	0.761233	1
Metazoa_SRP_5	1	35399997..35400319	0	NaN	NaN	NaN	NaN	NaN
KIAA0319L	1	complement(35433492..35557950)	18.4948	0.412435	1.33093	6.613e-07	2.103e-05	0.0179815
NCDN	1	35557473..35567274	12.184	0.356632	1.28043	4.271e-05	0.0007332	1
TFAP2E-AS1	1	complement(35569813..35577729)	0.54458	-1.04934	-2.06959	0.0402718	0.1863	1
TFAP2E	1	35573314..35595328	1.0213	-0.157988	-1.11573	0.491848	0.751367	1
PSMB2	1	complement(35599541..35641526)	58.9411	0.0883081	1.06312	0.281941	0.622057	1
C1orf216	1	complement(35713877..35718894)	8.50051	0.218794	1.16376	0.0204038	0.11353	1
CLSPN	1	complement(35720218..35769978)	2.664	-0.0714929	-1.0508	0.446747	0.731552	1
AL354864.1	1	35739389..35743576	0.014856	-2.00758	-4.02109	0.603295	0.786085	1
AGO4	1	35808016..35857890	4.43015	0.266626	1.20299	0.003714	0.0303132	1
AGO1	1	35869808..35930532	5.05287	-0.245034	-1.18512	0.00449	0.0350133	1
AL139286.2	1	complement(35908980..35910872)	0.0227051	0.981586	1.97464	0.505064	0.761262	1
AL139286.1	1	complement(35929720..35930115)	0	NaN	NaN	NaN	NaN	NaN
AGO3	1	35930718..36072500	3.05076	-0.426689	-1.34415	1.011e-06	3.051e-05	0.0274874
AL138787.2	1	complement(35992109..36013630)	0.0270468	-2.80999	-7.01281	0.459082	0.731552	1
TEKT2	1	36084094..36088275	0.622206	0.176405	1.13006	0.54202	0.786085	1
ADPRS	1	36088892..36093932	43.5824	-0.16716	-1.12285	0.0516536	0.221855	1
COL8A2	1	complement(36095239..36125222)	0.264593	0.933915	1.91045	0.002453	0.0218322	1
TRAPPC3	1	complement(36136570..36156053)	16.5267	0.0466014	1.03283	0.591691	0.786085	1
MAP7D1	1	36155579..36180849	25.428	0.208887	1.1558	0.012393	0.0778806	1
RN7SL131P	1	36191915..36192170	0.0348122	-2.00766	-4.02129	0.603281	0.786085	1
THRAP3	1	36224432..36305357	37.4063	-0.150517	-1.10997	0.0691651	0.271783	1
SH3D21	1	36306368..36329340	0.963884	0.493534	1.40789	0.001308	0.0131884	1
EVA1B	1	complement(36322031..36324154)	9.59079	0.992507	1.98964	1.092e-07	4.322e-06	0.002968
AL591845.1	1	36329630..36335406	0.0925641	-0.620576	-1.53749	0.232416	0.570593	1
STK40	1	complement(36339624..36385924)	10.624	-0.176646	-1.13025	0.0422092	0.192157	1
LSM10	1	complement(36391238..36397908)	18.1195	-0.125141	-1.09061	0.180679	0.49086	1
RNU4-27P	1	complement(36402721..36402859)	0	NaN	NaN	NaN	NaN	NaN
OSCP1	1	complement(36415827..36450451)	1.96099	-0.0458265	-1.03227	0.791509	0.892368	1
SNORA63C	1	complement(36418450..36418578)	0	NaN	NaN	NaN	NaN	NaN
MRPS15	1	complement(36455718..36464384)	23.8421	-0.0441246	-1.03106	0.607436	0.788156	1
CSF3R	1	complement(36466043..36483278)	0.006129	0.094542	1.06773	0.933935	0.976539	1
AL596257.1	1	36703953..36710582	0	NaN	NaN	NaN	NaN	NaN
AC117945.2	1	complement(36768122..36769725)	0	NaN	NaN	NaN	NaN	NaN
AC117945.1	1	36769812..36775768	0	NaN	NaN	NaN	NaN	NaN
GRIK3	1	complement(36795527..37034515)	0	NaN	NaN	NaN	NaN	NaN
AL031430.1	1	37133489..37136146	0	NaN	NaN	NaN	NaN	NaN
AL353604.1	1	complement(37154761..37325100)	0.00254	-2.00758	-4.02109	0.603295	0.786085	1
MIR4255	1	37161563..37161634	0	NaN	NaN	NaN	NaN	NaN
RNU6-636P	1	37203610..37203716	0	NaN	NaN	NaN	NaN	NaN
LINC01137	1	complement(37350934..37474411)	1.20645	0.145194	1.10588	0.506312	0.762243	1
ZC3H12A	1	37474580..37484377	4.56312	-0.391599	-1.31185	0.0002436	0.003335	1
MIR6732	1	37480230..37480289	0	NaN	NaN	NaN	NaN	NaN
MEAF6	1	complement(37489993..37514766)	6.34428	-0.405389	-1.32445	9.017e-06	0.0001966	0.245193
MIR5581	1	complement(37500935..37500994)	0	NaN	NaN	NaN	NaN	NaN
SNIP1	1	complement(37534449..37554293)	4.04351	-0.157542	-1.11539	0.100124	0.347934	1
DNALI1	1	37556919..37566857	0.0374543	0.671567	1.5928	0.390456	0.685757	1
GNL2	1	complement(37566816..37595937)	18.4106	-0.238556	-1.17981	0.004703	0.0363637	1
AL513220.1	1	37596126..37607336	0.0127597	-2.80992	-7.01245	0.456875	0.731552	1
RSPO1	1	complement(37611350..37634892)	0	NaN	NaN	NaN	NaN	NaN
C1orf109	1	complement(37681570..37692249)	4.61183	-0.269353	-1.20527	0.006232	0.0453199	1
CDCA8	1	37692481..37709719	23.3011	-0.507752	-1.42183	9.688e-09	4.999e-07	0.0002634
EPHA10	1	complement(37713880..37765133)	0.006005	-4.24354	-18.9424	0.259001	0.599626	1
Y_RNA_17	1	complement(37737955..37738054)	0	NaN	NaN	NaN	NaN	NaN
MANEAL	1	37793802..37801137	4.86885	-0.112733	-1.08127	0.273343	0.616621	1
AL929472.3	1	complement(37799720..37800879)	0.0457565	-3.6649	-12.6837	0.339579	0.643876	1
YRDC	1	complement(37802945..37808208)	15.6262	-0.0385214	-1.02706	0.677067	0.822618	1
C1orf122	1	37806979..37809454	23.5555	0.247737	1.18734	0.0513064	0.220887	1
MTF1	1	complement(37809574..37859592)	8.19676	-0.151123	-1.11043	0.0801141	0.299241	1
AL929472.2	1	37860697..37861580	0	NaN	NaN	NaN	NaN	NaN
INPP5B	1	complement(37860697..37947057)	3.06615	-0.231879	-1.17436	0.0137239	0.0838032	1
SNORA63_1	1	37884237..37884317	0	NaN	NaN	NaN	NaN	NaN
RNU6-584P	1	37885023..37885117	0	NaN	NaN	NaN	NaN	NaN
Metazoa_SRP_6	1	37953508..37953780	0	NaN	NaN	NaN	NaN	NaN
SF3A3	1	complement(37956975..37990075)	24.2736	-0.0977132	-1.07008	0.247822	0.588077	1
RNU6-510P	1	37991462..37991569	0	NaN	NaN	NaN	NaN	NaN
FHL3	1	complement(37996770..38005606)	7.90152	-0.0583144	-1.04125	0.563804	0.786085	1
UTP11	1	38009258..38024820	17.6676	-0.14722	-1.10743	0.0901223	0.324712	1
POU3F1	1	complement(38043829..38046793)	0.0144184	-0.207623	-1.15478	0.869292	0.939825	1
MIR3659HG	1	38047314..38119025	0.0215168	2.84936	7.20682	0.30925	0.622057	1
MIR3659	1	38089231..38089329	0	NaN	NaN	NaN	NaN	NaN
LINC02786	1	complement(38129464..38140593)	0.0261937	0.98166	1.97474	0.482218	0.746011	1
AL390839.1	1	38149544..38162545	0	NaN	NaN	NaN	NaN	NaN
AL390839.2	1	38193619..38210340	0	NaN	NaN	NaN	NaN	NaN
LINC01343	1	complement(38209034..38214806)	0.003112	-2.00758	-4.02109	0.603295	0.786085	1
RNU6-753P	1	38396659..38396765	0	NaN	NaN	NaN	NaN	NaN
LINC01685	1	38474825..38516520	0	NaN	NaN	NaN	NaN	NaN
AL354702.1	1	complement(38754216..38815979)	0	NaN	NaN	NaN	NaN	NaN
RRAGC	1	complement(38838198..38859772)	5.31954	-0.116578	-1.08416	0.212377	0.54169	1
AL139260.2	1	complement(38839333..38874494)	0	NaN	NaN	NaN	NaN	NaN
AL139260.1	1	38859912..38965038	0.222084	0.68096	1.60321	0.178237	0.486561	1
MYCBP	1	complement(38862493..38873368)	16.5619	-0.166793	-1.12256	0.0600758	0.247213	1
AL139260.3	1	complement(38864501..38881617)	0.13285	-1.09997	-2.1435	0.0542659	0.229095	1
GJA9	1	complement(38874069..38881587)	0.0550322	1.71456	3.28197	0.12659	0.402533	1
RHBDL2	1	complement(38885807..38941830)	0.0839511	0.977481	1.96902	0.13161	0.412678	1
RNU6-605P	1	38926870..38926977	0	NaN	NaN	NaN	NaN	NaN
Y_RNA_18	1	complement(38950825..38950925)	0	NaN	NaN	NaN	NaN	NaN
AKIRIN1	1	38991276..39006059	19.8526	0.167123	1.12282	0.0563826	0.235761	1
NDUFS5	1	39026318..39034636	289.597	0.0209547	1.01463	0.80066	0.896898	1
MACF1	1	39081316..39487177	15.3906	-0.24601	-1.18592	0.002469	0.0219187	1
RNU6-608P	1	complement(39120940..39121043)	0	NaN	NaN	NaN	NaN	NaN
AL442071.2	1	complement(39226670..39238620)	0.008717	-2.80992	-7.01245	0.456875	0.731552	1
AL442071.1	1	complement(39249838..39257649)	0	NaN	NaN	NaN	NaN	NaN
BMP8A	1	39491636..39529869	0.0650222	0.134722	1.09788	0.791513	0.892368	1
PABPC4	1	complement(39560709..39576790)	11.7422	0.0229493	1.01603	0.783985	0.89225	1
PABPC4-AS1	1	39565052..39573860	0.0627164	1.81975	3.53019	0.153675	0.453802	1
SNORA55	1	complement(39567374..39567508)	0	NaN	NaN	NaN	NaN	NaN
HEYL	1	complement(39623435..39639643)	0.004372	-2.80999	-7.01281	0.459049	0.731552	1
AL035404.2	1	39633416..39633903	0	NaN	NaN	NaN	NaN	NaN
NT5C1A	1	complement(39659121..39672038)	0.031385	0.0912186	1.06527	0.945989	0.980687	1
HPCAL4	1	complement(39678648..39691485)	0.164715	-0.376297	-1.29801	0.336662	0.642329	1
PPIE	1	39692182..39763914	6.36197	-0.224586	-1.16844	0.009124	0.0617015	1
RNU7-121P	1	complement(39723566..39723627)	0	NaN	NaN	NaN	NaN	NaN
BMP8B	1	complement(39757182..39788865)	0.978563	0.346426	1.27141	0.0758428	0.288719	1
OXCT2	1	complement(39769523..39771348)	0.543886	0.856796	1.81101	0.0158651	0.093906	1
BMP8B-AS1	1	39779969..39781418	0.0241666	0.468675	1.38384	0.730268	0.859396	1
AL033527.2	1	39788976..39790171	0.445239	0.121763	1.08806	0.796759	0.894935	1
AL033527.3	1	39799422..39809450	0.0553593	1.72706	3.31053	0.115299	0.380439	1
LINC02811	1	complement(39801414..39817460)	0	NaN	NaN	NaN	NaN	NaN
TRIT1	1	complement(39838110..39883511)	4.19155	-0.209451	-1.15625	0.025793	0.134593	1
Y_RNA_19	1	complement(39881566..39881678)	0	NaN	NaN	NaN	NaN	NaN
MYCL	1	complement(39895426..39902256)	0.41045	0.10958	1.07891	0.642299	0.79858	1
MYCL-AS1	1	39897745..39899098	0	NaN	NaN	NaN	NaN	NaN
Y_RNA_20	1	complement(39944890..39944998)	0	NaN	NaN	NaN	NaN	NaN
MFSD2A	1	39955112..39969968	4.63577	0.414097	1.33246	3.616e-05	0.0006406	0.9833
CAP1	1	40040233..40072649	106.607	-0.0521008	-1.03677	0.522953	0.775658	1
PPT1	1	complement(40072710..40097260)	57.9253	0.248222	1.18774	0.002674	0.0233038	1
RLF	1	40161387..40240921	8.95537	-0.0482624	-1.03402	0.579229	0.786085	1
RNU6-1237P	1	40177843..40177949	0	NaN	NaN	NaN	NaN	NaN
TMCO2	1	40245947..40251684	0.009465	-2.00758	-4.02109	0.603295	0.786085	1
AL050341.2	1	complement(40256427..40257967)	7.52518	-0.441434	-1.35795	8.321e-05	0.001316	1
ZMPSTE24	1	40258041..40294180	12.2301	0.394035	1.31406	8.669e-06	0.0001904	0.235739
COL9A2	1	complement(40300489..40317813)	1.29961	0.655519	1.57518	0.003678	0.0300645	1
SMAP2	1	40344850..40423326	12.5085	-0.0174643	-1.01218	0.843631	0.924483	1
AL031985.4	1	complement(40436199..40450039)	0.0237961	0.0820769	1.05854	0.962368	0.980687	1
ZFP69B	1	40450102..40463718	2.02813	-0.127743	-1.09258	0.525952	0.778832	1
AL031985.3	1	40464319..40466767	2.00303	-0.0707664	-1.05027	0.699829	0.840735	1
AL603839.4	1	40473055..40474059	0	NaN	NaN	NaN	NaN	NaN
ZFP69	1	40477290..40496343	0.108314	-0.786744	-1.72518	0.1866	0.501287	1
AL603839.3	1	complement(40493157..40508661)	0.454417	0.444388	1.36074	0.447714	0.731552	1
EXO5	1	40508741..40516556	1.17683	0.30357	1.23419	0.173857	0.478929	1
AL603839.1	1	complement(40514461..40515057)	0	NaN	NaN	NaN	NaN	NaN
AL603839.2	1	complement(40515754..40517174)	0.0293311	-2.80984	-7.01209	0.456888	0.731552	1
ZNF684	1	40531573..40548167	1.14028	0.0757421	1.0539	0.724808	0.857076	1
AL356379.2	1	complement(40559666..40584335)	0.0363849	2.84977	7.20883	0.309166	0.622057	1
RIMS3	1	complement(40620680..40665682)	7.26397	0.182022	1.13447	0.0380223	0.179934	1
AL031289.2	1	40659848..40667480	0.064609	0.120373	1.08702	0.902417	0.960525	1
AL031289.1	1	complement(40669089..40687588)	0	NaN	NaN	NaN	NaN	NaN
NFYC-AS1	1	complement(40690380..40692066)	2.30978	-0.346448	-1.27143	0.113271	0.376077	1
NFYC	1	40691648..40771603	6.48783	0.161916	1.11877	0.0720994	0.27896	1
MIR30E	1	40754355..40754446	0	NaN	NaN	NaN	NaN	NaN
MIR30C1	1	40757284..40757372	0	NaN	NaN	NaN	NaN	NaN
KCNQ4	1	40783787..40840452	0.0551426	-0.292185	-1.22449	0.626565	0.793555	1
RN7SL326P	1	40804846..40805141	0	NaN	NaN	NaN	NaN	NaN
CITED4	1	complement(40861054..40862363)	0.799462	0.947642	1.92872	0.008113	0.0560067	1
AC119677.1	1	40863914..40876670	0	NaN	NaN	NaN	NaN	NaN
AL391730.2	1	40939294..40945524	0	NaN	NaN	NaN	NaN	NaN
CTPS1	1	40979688..41012565	4.30395	-0.128724	-1.09333	0.144591	0.436906	1
SLFNL1-AS1	1	41014590..41043890	0.394435	-0.272557	-1.20795	0.277629	0.622057	1
SLFNL1	1	complement(41015597..41023237)	0.189859	-0.0365923	-1.02569	0.932504	0.975927	1
SCMH1	1	complement(41027200..41242154)	9.28294	-0.128166	-1.0929	0.151668	0.450285	1
AC093151.7	1	41241772..41338644	0.003317	2.84936	7.20682	0.30925	0.622057	1
AC093151.2	1	41242373..41284861	0.0298009	0.342844	1.26825	0.761075	0.879552	1
FOXO6	1	41361922..41383590	1.47187	0.906761	1.87483	9.097e-05	0.001414	1
FOXO6-AS1	1	complement(41375004..41375669)	0.0406466	-2.80984	-7.01209	0.456888	0.731552	1
EDN2	1	complement(41478775..41484683)	3.98366	-1.09307	-2.13328	3.801e-07	1.284e-05	0.0103356
HIVEP3	1	complement(41506365..42035925)	0.733467	-0.10946	-1.07882	0.319078	0.62729	1
AL445933.2	1	41535443..41535868	0	NaN	NaN	NaN	NaN	NaN
AC119676.1	1	complement(41585306..41628816)	0	NaN	NaN	NaN	NaN	NaN
AL158216.1	1	42036143..42051784	0.0442484	-4.26334	-19.204	0.258751	0.599469	1
GUCA2B	1	42153410..42155820	0	NaN	NaN	NaN	NaN	NaN
GUCA2A	1	complement(42162690..42164745)	0	NaN	NaN	NaN	NaN	NaN
FOXJ3	1	complement(42176539..42335877)	14.2767	-0.249781	-1.18903	0.003183	0.0267478	1
AC096540.1	1	complement(42335386..42338376)	0.208878	-0.563458	-1.47781	0.522289	0.775122	1
RIMKLA	1	42380792..42424232	0.885041	0.666598	1.58733	8.275e-06	0.0001829	0.225027
ZMYND12	1	complement(42430329..42456253)	0.0788202	-0.877994	-1.83782	0.294476	0.622057	1
PPCS	1	42456117..42473385	6.8425	0.121901	1.08817	0.201965	0.525785	1
CCDC30	1	42463221..42657190	0.106268	0.409771	1.32847	0.0595962	0.245711	1
RNU6-536P	1	42569033..42569139	0	NaN	NaN	NaN	NaN	NaN
PPIH	1	42658335..42676758	14.8969	-0.192995	-1.14313	0.024325	0.128987	1
AC098484.4	1	complement(42658687..42682160)	1.32142	0.0306249	1.02145	0.87113	0.940785	1
AC098484.2	1	42678735..42681659	0.223334	0.501014	1.41521	0.595978	0.786085	1
YBX1	1	42682418..42703805	347.865	-0.181834	-1.13432	0.0247489	0.130725	1
CLDN19	1	complement(42733093..42740254)	0	NaN	NaN	NaN	NaN	NaN
P3H1	1	complement(42746335..42767084)	10.3324	0.334816	1.26122	0.0001029	0.001579	1
C1orf50	1	42767249..42779491	1.00079	-0.0865139	-1.0618	0.592551	0.786085	1
AC098484.3	1	42767292..42794493	1.85969	0.0266653	1.01865	0.905535	0.962814	1
AC098484.1	1	complement(42775813..42776790)	0	NaN	NaN	NaN	NaN	NaN
TMEM269	1	42785007..42816619	0.191828	-0.102372	-1.07354	0.77069	0.885662	1
SVBP	1	complement(42807052..42817397)	9.88018	0.0642428	1.04554	0.538749	0.786085	1
ERMAP	1	42817122..42844991	2.20736	0.850811	1.80351	2.301e-14	3.555e-12	6.256e-10
AL512353.1	1	complement(42832522..42846422)	0.645672	-0.0940198	-1.06734	0.697691	0.839155	1
ZNF691	1	42846573..42852477	5.11223	0.0714034	1.05074	0.519051	0.772187	1
SLC2A1	1	complement(42925353..42958893)	49.3425	0.00582	1.00404	0.94328	0.980687	1
SLC2A1-AS1	1	42959049..42996814	0.556889	0.311794	1.24125	0.200486	0.523438	1
AC099795.1	1	complement(42959065..42961864)	0.008124	-2.00766	-4.02129	0.603281	0.786085	1
RNU6-880P	1	42991438..42991544	0	NaN	NaN	NaN	NaN	NaN
U6_2	1	complement(43023549..43023637)	0	NaN	NaN	NaN	NaN	NaN
FAM183A	1	43145153..43156396	0	NaN	NaN	NaN	NaN	NaN
EBNA1BP2	1	complement(43164175..43270936)	32.0686	-0.215699	-1.16127	0.0103123	0.0677816	1
MIR6733	1	complement(43171652..43171712)	0	NaN	NaN	NaN	NaN	NaN
CFAP57	1	43172330..43254358	0.0246214	0.002378	1.00165	0.99756	0.998625	1
TMEM125	1	43269983..43274002	0.0191494	-1.10673	-2.15357	0.48707	0.748136	1
C1orf210	1	complement(43281877..43285617)	0.0462218	0.492154	1.40654	0.641294	0.797971	1
TIE1	1	43300982..43323108	0.0151403	-0.468315	-1.38349	0.616576	0.793353	1
MPL	1	43337818..43354466	0.0291636	-0.442195	-1.35867	0.645151	0.799866	1
AL139289.2	1	complement(43348288..43348844)	0	NaN	NaN	NaN	NaN	NaN
AL139289.1	1	complement(43354684..43358658)	1.45304	0.590855	1.50614	0.0935865	0.333351	1
CDC20	1	43358981..43363203	73.2772	-0.428529	-1.34586	2.989e-07	1.035e-05	0.008127
ELOVL1	1	complement(43363398..43368074)	29.7215	0.0293398	1.02055	0.73164	0.85962	1
MIR6734	1	complement(43364648..43364715)	0	NaN	NaN	NaN	NaN	NaN
MED8	1	complement(43383917..43389808)	24.3758	-0.216586	-1.16198	0.0122837	0.077337	1
MED8-AS1	1	43385113..43389155	0.431284	-0.297202	-1.22876	0.602122	0.786085	1
SZT2	1	43389882..43454247	4.02477	0.061692	1.04369	0.463569	0.73334	1
SZT2-AS1	1	complement(43447776..43448644)	0.0611596	-0.207623	-1.15478	0.869327	0.939825	1
MIR6735	1	43448539..43448611	0	NaN	NaN	NaN	NaN	NaN
HYI	1	complement(43451003..43453989)	4.64038	-0.11224	-1.08091	0.28937	0.622057	1
HYI-AS1	1	43453927..43456995	0.252222	0.88112	1.8418	0.313215	0.622356	1
PTPRF	1	43525187..43623666	32.9845	0.0602098	1.04262	0.461267	0.731552	1
KDM4A	1	43650149..43705518	13.5111	0.284441	1.21794	0.0009617	0.0102877	1
AL451062.2	1	43650149..43931014	0.0419437	-5.92623	-60.8098	0.118685	0.387581	1
KDM4A-AS1	1	complement(43685123..43708138)	0.693819	0.0900751	1.06443	0.688894	0.831739	1
ST3GAL3	1	43705824..43931165	1.33292	-0.131389	-1.09535	0.162836	0.461282	1
ST3GAL3-AS1	1	complement(43709392..43727343)	0	NaN	NaN	NaN	NaN	NaN
U6_3	1	43716467..43716556	0	NaN	NaN	NaN	NaN	NaN
MIR6079	1	43838622..43838683	0	NaN	NaN	NaN	NaN	NaN
ARTN	1	43933320..43937240	0.146565	0.282253	1.21609	0.581704	0.786085	1
AL357079.1	1	complement(43937918..43940781)	1.75573	-0.210373	-1.15699	0.334986	0.640257	1
AL357079.3	1	complement(43944370..43946551)	1.82092	-0.278021	-1.21253	0.391422	0.68668	1
IPO13	1	43946950..43968022	10.5354	-0.17681	-1.13038	0.0436909	0.196759	1
AL357079.2	1	complement(43968351..43974821)	0.100085	0.709134	1.63482	0.323168	0.628736	1
DPH2	1	43970000..43973369	17.433	-0.0945377	-1.06772	0.280993	0.622057	1
ATP6V0B	1	43974487..43978295	30.1011	0.225608	1.16927	0.007647	0.0533987	1
B4GALT2	1	43978943..43991170	17.9725	0.002502	1.00174	0.976344	0.986961	1
CCDC24	1	43991359..43996528	5.02616	0.348102	1.27289	0.0005217	0.006274	1
SLC6A9	1	complement(43991500..44031467)	6.92577	0.428137	1.3455	2.775e-06	7.221e-05	0.0754628
AL139220.2	1	44030437..44115913	0.163605	0.980793	1.97355	0.0003208	0.004199	1
RN7SL479P	1	complement(44117098..44117397)	0	NaN	NaN	NaN	NaN	NaN
KLF17	1	44118821..44135140	0.007602	-0.430432	-1.34764	0.802695	0.897378	1
KLF18	1	complement(44137821..44141631)	0	NaN	NaN	NaN	NaN	NaN
Y_RNA_21	1	complement(44153385..44153480)	0	NaN	NaN	NaN	NaN	NaN
DMAP1	1	44213455..44220681	7.78205	0.179962	1.13285	0.0432954	0.19553	1
ERI3	1	complement(44221070..44355260)	21.9142	-0.103509	-1.07438	0.232055	0.570166	1
ERI3-IT1	1	complement(44243408..44244273)	0.568154	-0.955734	-1.93957	0.138213	0.424565	1
RNU6-369P	1	44390722..44390823	0	NaN	NaN	NaN	NaN	NaN
RNF220	1	44405194..44651724	8.25775	-0.185545	-1.13725	0.0298675	0.149955	1
MIR5584	1	44545493..44545552	0	NaN	NaN	NaN	NaN	NaN
TMEM53	1	complement(44635238..44674481)	3.52508	0.0524858	1.03705	0.619931	0.793555	1
ARMH1	1	44674692..44725591	0.109419	0.392036	1.31224	0.461501	0.731552	1
RNU5F-1	1	complement(44721786..44721902)	0	NaN	NaN	NaN	NaN	NaN
RNU5D-1	1	complement(44731055..44731170)	0	NaN	NaN	NaN	NaN	NaN
KIF2C	1	44739818..44767767	39.9397	-0.636364	-1.55441	3.595e-14	5.341e-12	9.774e-10
AL592166.1	1	complement(44759037..44775810)	0.431868	-1.00065	-2.0009	0.10439	0.357846	1
RPS8	1	44775251..44778779	406.202	-0.0920775	-1.0659	0.255545	0.596668	1
SNORD55	1	44775864..44775943	0	NaN	NaN	NaN	NaN	NaN
SNORD46	1	44776490..44776593	0	NaN	NaN	NaN	NaN	NaN
SNORD38A	1	44777843..44777912	0	NaN	NaN	NaN	NaN	NaN
SNORD38B_1	1	44778390..44778456	0	NaN	NaN	NaN	NaN	NaN
SNORD38B_2	1	44778390..44778458	0	NaN	NaN	NaN	NaN	NaN
BEST4	1	complement(44783585..44788170)	0.053163	-0.0891465	-1.06374	0.907781	0.964192	1
PLK3	1	44800377..44805990	2.96508	0.204094	1.15196	0.16086	0.458549	1
TCTEX1D4	1	complement(44805893..44807351)	0.36104	0.805819	1.74814	0.0989091	0.345743	1
BTBD19	1	44808482..44815585	3.77311	0.598358	1.51399	2.796e-08	1.295e-06	0.0007602
PTCH2	1	complement(44819844..44843253)	0.556472	0.61092	1.52723	0.005464	0.04091	1
RNU5E-6P	1	complement(44819883..44819997)	0	NaN	NaN	NaN	NaN	NaN
EIF2B3	1	complement(44850522..44986722)	7.64332	-0.232799	-1.17511	0.0139809	0.0849635	1
HECTD3	1	complement(45002540..45011324)	8.45589	-0.189957	-1.14073	0.0334674	0.163943	1
UROD	1	45010950..45015575	20.1351	-0.0669786	-1.04752	0.431294	0.727076	1
ZSWIM5	1	complement(45016399..45306209)	1.44031	0.0943225	1.06756	0.523408	0.77611	1
LINC01144	1	45303910..45305619	0.725304	-0.223258	-1.16737	0.44642	0.731552	1
HPDL	1	45326895..45328679	0.0641467	1.06445	2.09137	0.247844	0.588077	1
MUTYH	1	complement(45329163..45340893)	4.1715	0.0972235	1.06971	0.305293	0.622057	1
AL451136.1	1	complement(45329262..45491155)	0	NaN	NaN	NaN	NaN	NaN
TOE1	1	45340052..45343973	2.93963	-0.002522	-1.00175	0.986911	0.992643	1
TESK2	1	complement(45343883..45491163)	2.9083	-0.156472	-1.11456	0.167194	0.468669	1
CCDC163	1	complement(45493866..45500079)	1.28907	-0.300146	-1.23127	0.167384	0.468744	1
MMACHC	1	45500300..45513382	2.16596	-0.124235	-1.08993	0.257068	0.597904	1
PRDX1	1	complement(45510914..45542732)	565.284	-0.416847	-1.33501	2.765e-07	9.753e-06	0.00752
AKR1A1	1	45550543..45570049	29.9181	0.0133693	1.00931	0.874396	0.942399	1
NASP	1	45583846..45618904	22.8487	-0.137413	-1.09993	0.0964409	0.339912	1
CCDC17	1	complement(45620044..45624057)	0.166441	0.178572	1.13176	0.693094	0.835326	1
GPBP1L1	1	complement(45627304..45688113)	14.5	-0.176736	-1.13032	0.0358543	0.172344	1
TMEM69	1	45688181..45694436	18.4864	-0.212902	-1.15902	0.0236835	0.126772	1
IPP	1	complement(45694324..45750653)	3.82861	0.192049	1.14238	0.0653222	0.261944	1
AL604028.1	1	complement(45694684..45697075)	0.796418	0.376553	1.29824	0.451435	0.731552	1
MAST2	1	45786987..46036122	9.42305	-0.27461	-1.20967	0.001389	0.0138392	1
PIK3R3	1	complement(46040140..46133036)	5.43411	-0.15722	-1.11514	0.0797914	0.298548	1
P3R3URF-PIK3R3	1	complement(46043661..46176488)	0	NaN	NaN	NaN	NaN	NaN
AL358075.1	1	46046818..46048368	0.0226771	0.884336	1.84591	0.629298	0.793555	1
AL358075.2	1	46134531..46139081	0.0236206	-2.00758	-4.02109	0.603295	0.786085	1
TSPAN1	1	46175073..46185962	0.65589	1.06441	2.09131	0.0003164	0.004158	1
P3R3URF	1	complement(46175486..46176488)	0	NaN	NaN	NaN	NaN	NaN
POMGNT1	1	complement(46188682..46220305)	23.1133	-0.103501	-1.07438	0.213831	0.543511	1
LURAP1	1	46203334..46221256	2.69038	0.0751967	1.0535	0.683864	0.827944	1
RAD54L	1	46246461..46278480	5.16202	-0.315045	-1.24405	0.001363	0.0136179	1
LRRC41	1	complement(46261196..46303608)	12.9708	0.0663092	1.04703	0.429789	0.725214	1
UQCRH	1	46303698..46316776	223.059	-0.123814	-1.08961	0.130708	0.410914	1
NSUN4	1	46340177..46365152	4.03414	-0.255248	-1.19354	0.005391	0.0404926	1
FAAH	1	46394317..46413848	0.707696	-0.0533144	-1.03765	0.831464	0.915978	1
LINC01398	1	complement(46446600..46451317)	0.029702	0.285959	1.21922	0.845861	0.926125	1
DMBX1	1	46489836..46516216	1.45156	-0.217068	-1.16237	0.157199	0.457432	1
TMEM275	1	complement(46532166..46543969)	0	NaN	NaN	NaN	NaN	NaN
MKNK1-AS1	1	46538611..46570255	0.263261	-0.67387	-1.59535	0.134107	0.417046	1
KNCN	1	complement(46545641..46551647)	0	NaN	NaN	NaN	NaN	NaN
MKNK1	1	complement(46557407..46616843)	5.08512	0.113443	1.08181	0.2049	0.530288	1
MOB3C	1	complement(46607715..46616884)	5.24399	0.0926651	1.06634	0.314256	0.622961	1
ATPAF1	1	complement(46632737..46673867)	13.0632	0.0556258	1.03931	0.515787	0.770005	1
TEX38	1	46668855..46673594	0.0815162	-1.08201	-2.11699	0.276043	0.620087	1
EFCAB14-AS1	1	46674036..46692098	0	NaN	NaN	NaN	NaN	NaN
EFCAB14	1	complement(46674659..46719146)	7.36929	-0.231137	-1.17376	0.005897	0.0434413	1
CYP4B1	1	46757838..46819413	0.004246	2.84936	7.20682	0.30925	0.622057	1
CYP4A11	1	complement(46929177..46941484)	0	NaN	NaN	NaN	NaN	NaN
CYP4X1	1	47023669..47050751	0.0561754	0.20364	1.1516	0.791965	0.892368	1
CYP4Z1	1	47067231..47118318	0	NaN	NaN	NaN	NaN	NaN
CYP4A22-AS1	1	complement(47096653..47179271)	0.120808	0.0987038	1.07081	0.902868	0.96084	1
CYP4A22	1	47137435..47149735	0.002078	-2.00758	-4.02109	0.603295	0.786085	1
LINC00853	1	47179250..47180339	0.9779	0.716996	1.64376	0.1167	0.383527	1
PDZK1IP1	1	complement(47183582..47191044)	0.155614	-0.0131003	-1.00912	0.983368	0.9916	1
TAL1	1	complement(47216290..47232220)	0.036458	1.35837	2.56396	0.0859699	0.314206	1
AL135960.1	1	47225797..47230750	0	NaN	NaN	NaN	NaN	NaN
STIL	1	complement(47250139..47314147)	5.90653	-0.395366	-1.31528	1.168e-05	0.0002451	0.317626
CMPK1	1	47333797..47378839	35.7405	0.0894586	1.06397	0.283385	0.622057	1
LINC01389	1	complement(47380928..47408477)	0.208305	-0.156907	-1.11489	0.853921	0.931293	1
FOXE3	1	47416285..47418052	0.0528894	-0.743863	-1.67465	0.484824	0.746509	1
FOXD2-AS1	1	complement(47432133..47434641)	3.21446	-0.0565007	-1.03994	0.704755	0.844144	1
FOXD2	1	47438044..47440691	0.994319	0.731735	1.66063	0.001569	0.0153	1
LINC01738	1	47688463..47704029	0.0170614	-3.32243	-10.0035	0.374688	0.677622	1
TRABD2B	1	complement(47760528..47997385)	0.0113061	0.591885	1.50721	0.541821	0.786085	1
AL691459.1	1	complement(47761132..47765547)	0	NaN	NaN	NaN	NaN	NaN
AC096541.1	1	47818066..47820237	0	NaN	NaN	NaN	NaN	NaN
LINC02794	1	48050659..48091736	0	NaN	NaN	NaN	NaN	NaN
AL356289.1	1	complement(48078787..48082196)	0	NaN	NaN	NaN	NaN	NaN
AL356289.2	1	48102068..48104736	0	NaN	NaN	NaN	NaN	NaN
AL109659.1	1	48172972..48206857	0	NaN	NaN	NaN	NaN	NaN
SLC5A9	1	48222685..48248644	0.0149233	-0.849978	-1.80247	0.466141	0.735725	1
AL109659.2	1	complement(48227888..48229561)	0.0143501	-3.3078	-9.90258	0.386853	0.68162	1
AL109659.3	1	complement(48262230..48263179)	0	NaN	NaN	NaN	NaN	NaN
SPATA6	1	complement(48295373..48472208)	1.37412	-0.0824743	-1.05883	0.580263	0.786085	1
RNU6-723P	1	48344209..48344315	0	NaN	NaN	NaN	NaN	NaN
RNU4-61P	1	48447936..48448042	0	NaN	NaN	NaN	NaN	NaN
AGBL4	1	complement(48532854..50023954)	0.003491	0.884738	1.84643	0.643569	0.79923	1
AL391844.1	1	48552991..48558106	0	NaN	NaN	NaN	NaN	NaN
BEND5	1	complement(48727519..48776969)	2.02595	0.538861	1.45282	0.0131667	0.0813946	1
AL645507.1	1	48926021..48936734	0	NaN	NaN	NaN	NaN	NaN
AC099788.1	1	49025595..49187585	0	NaN	NaN	NaN	NaN	NaN
AGBL4-AS1	1	49257411..49269285	0	NaN	NaN	NaN	NaN	NaN
AGBL4-IT1	1	complement(49374201..49472085)	0	NaN	NaN	NaN	NaN	NaN
AL645730.1	1	49994318..49996218	0	NaN	NaN	NaN	NaN	NaN
ELAVL4	1	50024029..50203772	0	NaN	NaN	NaN	NaN	NaN
ELAVL4-AS1	1	complement(50174306..50175868)	0	NaN	NaN	NaN	NaN	NaN
AL592182.1	1	complement(50206084..50223127)	0	NaN	NaN	NaN	NaN	NaN
LINC02808	1	complement(50229662..50321192)	0	NaN	NaN	NaN	NaN	NaN
AL592182.2	1	50252569..50258994	0	NaN	NaN	NaN	NaN	NaN
DMRTA2	1	complement(50417550..50423443)	0.0175606	1.53132	2.89051	0.242377	0.582156	1
AL049637.1	1	50423609..50425316	0	NaN	NaN	NaN	NaN	NaN
FAF1	1	complement(50437028..50960267)	0.003542	-3.35081	-10.2022	0.382379	0.681311	1
FAF1-AS1	1	50461469..50471150	0	NaN	NaN	NaN	NaN	NaN
RNU6-1026P	1	50582404..50582511	0	NaN	NaN	NaN	NaN	NaN
CDKN2C	1	50960745..50974634	0	NaN	NaN	NaN	NaN	NaN
MIR4421	1	51059837..51059905	0	NaN	NaN	NaN	NaN	NaN
MIR6500	1	51060018..51060103	0	NaN	NaN	NaN	NaN	NaN
C1orf185	1	51102221..51148086	0	NaN	NaN	NaN	NaN	NaN
Y_RNA_22	1	51107222..51107331	0	NaN	NaN	NaN	NaN	NaN
LINC01562	1	complement(51195095..51235096)	0	NaN	NaN	NaN	NaN	NaN
RNF11	1	51236273..51273447	34.7655	-0.570596	-1.48514	1.89e-11	1.803e-09	5.138e-07
AL162430.2	1	complement(51264916..51266074)	0.0184078	-2.00758	-4.02109	0.603295	0.786085	1
TTC39A	1	complement(51287258..51345116)	0.633597	0.414446	1.33279	0.0238658	0.127472	1
TTC39A-AS1	1	51329654..51335324	0	NaN	NaN	NaN	NaN	NaN
EPS15	1	complement(51354263..51519266)	9.54284	-0.368442	-1.29096	2.078e-05	0.0003993	0.564961
RNU6-877P	1	51382308..51382414	0	NaN	NaN	NaN	NaN	NaN
AC104170.1	1	51461721..51463416	0.0262889	-2.80999	-7.01281	0.459016	0.731552	1
EPS15-AS1	1	51518309..51561629	0.0729899	0.0912186	1.06527	0.946007	0.980687	1
RNU6-1281P	1	complement(51538625..51538729)	0	NaN	NaN	NaN	NaN	NaN
OSBPL9	1	51577179..51798427	8.64228	-0.0598231	-1.04234	0.480123	0.744539	1
AL050343.1	1	complement(51724775..51724896)	0	NaN	NaN	NaN	NaN	NaN
NRDC	1	complement(51789191..51878937)	46.1834	-0.144278	-1.10518	0.078063	0.294736	1
AL050343.2	1	51793934..51799154	0.635905	-0.439372	-1.35601	0.150847	0.448728	1
AL050343.3	1	51801028..51801307	0.152681	-1.10647	-2.15319	0.479798	0.74431	1
MIR761	1	complement(51836344..51836402)	0	NaN	NaN	NaN	NaN	NaN
RAB3B	1	complement(51907956..51990700)	0.904681	-0.123701	-1.08953	0.253155	0.59531	1
RN7SL290P	1	51995740..51996039	0	NaN	NaN	NaN	NaN	NaN
TXNDC12	1	complement(52020131..52055191)	47.0065	0.136799	1.09946	0.101224	0.350455	1
AL445685.3	1	complement(52020153..52033350)	0.42966	-1.6278	-3.09041	0.0797539	0.298509	1
KTI12	1	complement(52032103..52033810)	7.55313	0.371764	1.29393	0.0005364	0.006408	1
AL445685.1	1	52033391..52044279	0.0105084	-2.00758	-4.02109	0.603295	0.786085	1
TXNDC12-AS1	1	52050918..52052683	0.0376406	2.84936	7.20682	0.30925	0.622057	1
BTF3L4	1	52056199..52090716	14.3988	0.0008033	1.00056	0.992452	0.996005	1
ZFYVE9	1	52142094..52348671	5.56474	0.007247	1.00504	0.93488	0.977049	1
RN7SL788P	1	52150104..52150419	0	NaN	NaN	NaN	NaN	NaN
CC2D1B	1	complement(52345723..52366205)	7.09874	0.0626635	1.04439	0.473615	0.74258	1
AL513218.1	1	52353487..52353877	0.938443	-0.511439	-1.42547	0.370956	0.677622	1
AL513218.2	1	52365443..52367865	0.145111	-0.562003	-1.47632	0.501846	0.759068	1
ORC1	1	complement(52372829..52404423)	6.11639	-0.0762338	-1.05426	0.436877	0.731552	1
PRPF38A	1	52404602..52420836	10.8485	-0.392691	-1.31284	7.228e-06	0.0001632	0.196551
TUT4	1	complement(52408282..52553487)	3.8029	-0.101449	-1.07285	0.241179	0.581706	1
AL591167.1	1	52554818..52555273	0.0566475	-3.3225	-10.004	0.37484	0.677622	1
GPX7	1	52602371..52609051	0.0396641	2.33398	5.04196	0.133829	0.416683	1
SHISAL2A	1	52633168..52669683	0.0152439	0.981586	1.97464	0.505129	0.761262	1
COA7	1	complement(52684449..52698347)	5.65133	0.179824	1.13275	0.0602154	0.247487	1
RN7SL62P	1	52714399..52714695	0	NaN	NaN	NaN	NaN	NaN
ZYG11B	1	52726453..52827336	6.37362	-0.349042	-1.27371	7.899e-05	0.001263	1
RNU2-30P	1	52754322..52754462	0	NaN	NaN	NaN	NaN	NaN
RNU6-969P	1	complement(52805108..52805212)	0	NaN	NaN	NaN	NaN	NaN
ZYG11A	1	52842511..52894998	0.001706	-2.00758	-4.02109	0.603295	0.786085	1
AC099677.3	1	complement(52881216..52881730)	0	NaN	NaN	NaN	NaN	NaN
ECHDC2	1	complement(52895910..52927212)	0.0220095	-0.103969	-1.07473	0.858565	0.934143	1
SCP2	1	52927276..53051698	9.06954	-0.172297	-1.12685	0.0444287	0.199094	1
AC099677.4	1	52928674..52928772	0	NaN	NaN	NaN	NaN	NaN
AC099677.6	1	52934930..52935017	0	NaN	NaN	NaN	NaN	NaN
AC099677.5	1	52940314..52940413	0	NaN	NaN	NaN	NaN	NaN
PODN	1	53062052..53085501	0.008352	3.74902	13.4452	0.158193	0.457432	1
AL445183.1	1	complement(53069938..53085502)	0	NaN	NaN	NaN	NaN	NaN
SLC1A7	1	complement(53087179..53142638)	0	NaN	NaN	NaN	NaN	NaN
AL445183.2	1	53114576..53118609	0	NaN	NaN	NaN	NaN	NaN
CPT2	1	53196792..53214197	4.36211	0.268046	1.20418	0.002648	0.0231288	1
AL606760.2	1	complement(53209783..53213775)	0.126314	-1.98856	-3.96839	0.0816239	0.303171	1
CZIB	1	complement(53214099..53220634)	8.61501	-0.101869	-1.07316	0.2567	0.597669	1
AL606760.3	1	53220663..53224253	0.0513237	-0.184988	-1.13681	0.782193	0.891173	1
MAGOH	1	complement(53226900..53238518)	21.1599	-0.215131	-1.16081	0.0212254	0.116929	1
AL606760.1	1	53238550..53246482	0.740196	0.672022	1.5933	0.0182551	0.104766	1
LRP8	1	complement(53242364..53328469)	5.49258	0.0792721	1.05648	0.345961	0.650625	1
AL355483.3	1	53267935..53268601	0	NaN	NaN	NaN	NaN	NaN
AL355483.1	1	53288024..53289706	0.104221	0.0969599	1.06952	0.928288	0.973952	1
AL355483.2	1	53304536..53307462	0	NaN	NaN	NaN	NaN	NaN
LINC01771	1	53328233..53336509	0.196233	1.3063	2.47307	0.187609	0.502906	1
AC119428.2	1	53344031..53365473	0.009038	-2.00758	-4.02109	0.603295	0.786085	1
AC119428.1	1	complement(53348488..53349233)	0.0384268	2.84936	7.20682	0.30925	0.622057	1
LINC02812	1	complement(53366656..53368245)	0	NaN	NaN	NaN	NaN	NaN
DMRTB1	1	53459399..53467488	0	NaN	NaN	NaN	NaN	NaN
GLIS1	1	complement(53506237..53738106)	0.379544	0.381374	1.30258	0.261567	0.602917	1
RNU7-95P	1	complement(53688749..53688812)	0	NaN	NaN	NaN	NaN	NaN
NDC1	1	complement(53765478..53838463)	17.0072	-0.24952	-1.18881	0.003545	0.0292088	1
AL049745.1	1	complement(53771018..53771153)	0	NaN	NaN	NaN	NaN	NaN
YIPF1	1	complement(53851719..53889798)	13.94	-0.130684	-1.09481	0.160236	0.457731	1
DIO1	1	53891239..53911086	0.0179293	0.0916945	1.06562	0.94338	0.980687	1
HSPB11	1	complement(53916574..53945699)	7.44902	-0.023827	-1.01665	0.803052	0.897622	1
LRRC42	1	53946085..53968168	14.2184	0.138276	1.10059	0.133786	0.416683	1
LDLRAD1	1	complement(54007298..54018186)	0	NaN	NaN	NaN	NaN	NaN
TMEM59	1	complement(54026681..54053504)	19.1676	-0.0584592	-1.04135	0.479862	0.74431	1
AL353898.3	1	complement(54033126..54034880)	0	NaN	NaN	NaN	NaN	NaN
TCEANC2	1	54053584..54112519	2.42754	-0.0545471	-1.03853	0.554827	0.786085	1
MIR4781	1	54054079..54054154	0	NaN	NaN	NaN	NaN	NaN
AL357673.1	1	complement(54132686..54200073)	0.12435	-1.51559	-2.85916	0.0182217	0.10466	1
CDCP2	1	complement(54132968..54153770)	0.0162262	-0.206818	-1.15414	0.873564	0.941988	1
AL357673.2	1	54137746..54142980	0.0340497	-0.878176	-1.83805	0.275561	0.619765	1
CYB5RL	1	complement(54169651..54200036)	1.7628	0.131513	1.09544	0.197103	0.518535	1
MRPL37	1	54184041..54225464	43.2593	-0.134213	-1.09749	0.11038	0.369509	1
SSBP3	1	complement(54225432..54413479)	6.96122	0.255388	1.19366	0.004928	0.0378079	1
SSBP3-AS1	1	54236440..54239063	0.451992	-0.308116	-1.23809	0.296822	0.622057	1
AL161644.1	1	54285405..54287371	0	NaN	NaN	NaN	NaN	NaN
AL035415.1	1	54416256..54420860	0	NaN	NaN	NaN	NaN	NaN
AC099796.2	1	54514417..54517383	0	NaN	NaN	NaN	NaN	NaN
LINC02784	1	complement(54516412..54517259)	0	NaN	NaN	NaN	NaN	NaN
ACOT11	1	54542257..54639192	0.247049	0.634884	1.55281	0.007781	0.054207	1
FAM151A	1	complement(54609181..54623556)	0	NaN	NaN	NaN	NaN	NaN
AL590093.1	1	complement(54621477..54628438)	0	NaN	NaN	NaN	NaN	NaN
MROH7	1	54641754..54710266	0.0219596	1.48121	2.79182	0.0575906	0.239413	1
MROH7-TTC4	1	54641786..54742308	0.0196012	-2.76235	-6.78502	0.0701214	0.274075	1
TTC4	1	54715861..54742657	8.69778	-0.087055	-1.0622	0.344575	0.64923	1
PARS2	1	complement(54756898..54764523)	4.39288	0.163775	1.12021	0.141762	0.431255	1
TTC22	1	complement(54779712..54801323)	0.00131	-2.00758	-4.02109	0.603295	0.786085	1
AC096536.1	1	54792885..54794905	0	NaN	NaN	NaN	NaN	NaN
LEXM	1	54806063..54842252	0.0886705	-0.805201	-1.74739	0.34518	0.649919	1
DHCR24	1	complement(54849627..54887195)	37.0482	0.210904	1.15741	0.0104285	0.0684128	1
AC096536.3	1	54874672..54883664	0	NaN	NaN	NaN	NaN	NaN
AC096536.2	1	54886875..54888001	0.290254	0.454857	1.37065	0.536915	0.786085	1
DHCR24-DT	1	54887563..54888850	0.075635	-1.56536	-2.95951	0.302178	0.622057	1
AL590440.2	1	complement(54974900..54980464)	0.009241	-2.80984	-7.01209	0.456888	0.731552	1
TMEM61	1	54980628..54992288	0.0208576	2.84977	7.20883	0.309166	0.622057	1
AL590440.1	1	complement(54980950..54992274)	0	NaN	NaN	NaN	NaN	NaN
BSND	1	54998933..55017172	0.002554	-3.32243	-10.0035	0.374688	0.677622	1
PCSK9	1	55039447..55064852	0.0994222	2.39114	5.2457	4.256e-05	0.0007324	1
USP24	1	complement(55066359..55215364)	10.0407	-0.127666	-1.09252	0.127505	0.404441	1
MIR4422HG	1	55217645..55324691	0.003118	-2.00758	-4.02109	0.603295	0.786085	1
MIR4422	1	55225641..55225723	0	NaN	NaN	NaN	NaN	NaN
AL603840.1	1	55329288..56070513	0	NaN	NaN	NaN	NaN	NaN
RN7SKP291	1	complement(55376526..55376852)	0	NaN	NaN	NaN	NaN	NaN
RNU6-830P	1	55398514..55398620	0	NaN	NaN	NaN	NaN	NaN
Y_RNA_23	1	complement(55484871..55484972)	0	NaN	NaN	NaN	NaN	NaN
LINC01755	1	55868254..55950119	0	NaN	NaN	NaN	NaN	NaN
LINC01753	1	complement(55915603..55944980)	0	NaN	NaN	NaN	NaN	NaN
AL353681.1	1	56145721..56155224	0	NaN	NaN	NaN	NaN	NaN
AC119674.1	1	complement(56154545..56477687)	0.001131	-2.00766	-4.02129	0.603281	0.786085	1
AC119674.2	1	complement(56173433..56524495)	0	NaN	NaN	NaN	NaN	NaN
LINC01767	1	56414935..56417137	0	NaN	NaN	NaN	NaN	NaN
PLPP3	1	complement(56494761..56645301)	0.0854495	-0.128696	-1.09331	0.786304	0.892368	1
PRKAA2	1	56645314..56715335	1.17774	0.116161	1.08385	0.291312	0.622057	1
FYB2	1	complement(56718789..56819696)	0.005636	2.84977	7.20883	0.309166	0.622057	1
AL360295.1	1	complement(56823679..56826920)	0	NaN	NaN	NaN	NaN	NaN
C8A	1	56854797..56918223	0	NaN	NaN	NaN	NaN	NaN
C8B	1	complement(56929207..56966140)	0	NaN	NaN	NaN	NaN	NaN
AL161740.1	1	56963886..56996757	0	NaN	NaN	NaN	NaN	NaN
DAB1	1	complement(56994778..58546734)	0.014735	0.35379	1.27791	0.684916	0.828849	1
AL390243.1	1	57386576..57387450	0	NaN	NaN	NaN	NaN	NaN
DAB1-AS1	1	57860532..57880905	0	NaN	NaN	NaN	NaN	NaN
AL445193.2	1	58060139..58080274	0	NaN	NaN	NaN	NaN	NaN
OMA1	1	complement(58415384..58546802)	4.99571	0.0919065	1.06578	0.351687	0.657792	1
AL035411.3	1	58546168..58563897	0.0522102	-1.29312	-2.45058	0.268592	0.611182	1
RN7SL713P	1	complement(58565631..58565932)	0	NaN	NaN	NaN	NaN	NaN
TACSTD2	1	complement(58575433..58577252)	0.0242595	0.342188	1.26768	0.770379	0.885662	1
MYSM1	1	complement(58643440..58700077)	5.48065	-0.376482	-1.29817	1.338e-05	0.0002759	0.363696
AL136985.3	1	58715609..58771295	0.0117392	1.01874	2.02615	0.408979	0.704159	1
JUN	1	complement(58776845..58784048)	24.2147	0.147356	1.10754	0.0827748	0.30615	1
LINC01135	1	58785128..58901109	0.170907	0.756111	1.68893	0.0753606	0.28781	1
AL136985.2	1	complement(58812808..58813342)	0.0632498	0.0912924	1.06532	0.944132	0.980687	1
AL136985.1	1	complement(58838448..58851254)	0	NaN	NaN	NaN	NaN	NaN
LINC02777	1	complement(58882868..58931897)	0.340181	0.465918	1.3812	0.269613	0.612065	1
LINC01358	1	58933643..59240555	0.185842	-0.434074	-1.35104	0.102935	0.35504	1
AL592431.2	1	complement(59054397..59056049)	0	NaN	NaN	NaN	NaN	NaN
AL592431.1	1	complement(59055999..59078116)	0.0252599	-2.00758	-4.02109	0.603295	0.786085	1
HSD52	1	complement(59131932..59296491)	0.108367	0.0524879	1.03705	0.887679	0.950959	1
AC093424.1	1	complement(59289303..59289640)	0.0435428	0.884262	1.84582	0.629323	0.793555	1
FGGY	1	59296638..59810647	0.578496	0.311562	1.24105	0.0442605	0.198472	1
MIR4711	1	complement(59733227..59733296)	0	NaN	NaN	NaN	NaN	NaN
AL035416.1	1	complement(59754747..59789182)	0.072532	0.624637	1.54182	0.624139	0.793555	1
HOOK1	1	59814786..59876322	0.003961	0.884664	1.84634	0.639033	0.796799	1
CYP2J2	1	complement(59893308..59926773)	0.0864337	0.676604	1.59837	0.317922	0.627266	1
RN7SL475P	1	complement(59974757..59975054)	0	NaN	NaN	NaN	NaN	NaN
C1orf87	1	complement(59987269..60073770)	0	NaN	NaN	NaN	NaN	NaN
LINC02778	1	60114875..60149784	0	NaN	NaN	NaN	NaN	NaN
LINC01748	1	complement(60515716..60640507)	0.0187366	-0.281166	-1.21518	0.636593	0.795348	1
AC099792.1	1	complement(60659631..60868009)	0	NaN	NaN	NaN	NaN	NaN
NFIA	1	60865259..61462788	0.143197	-0.854963	-1.80871	1.14e-07	4.473e-06	0.0031
NFIA-AS2	1	complement(60912675..61056885)	0	NaN	NaN	NaN	NaN	NaN
NFIA-AS1	1	complement(61248945..61253510)	0	NaN	NaN	NaN	NaN	NaN
AC099791.3	1	61481087..61533271	0	NaN	NaN	NaN	NaN	NaN
AC099791.4	1	complement(61588049..61589904)	0	NaN	NaN	NaN	NaN	NaN
TM2D1	1	complement(61681046..61725423)	5.17358	0.003003	1.00208	0.974185	0.985456	1
AC099791.2	1	complement(61741998..61742424)	0.425325	0.415727	1.33397	0.542305	0.786085	1
PATJ	1	61742477..62178675	3.06413	-0.237706	-1.17912	0.008977	0.0608703	1
RNU6-414P	1	61816419..61816522	0	NaN	NaN	NaN	NaN	NaN
RNU6-1177P	1	61852499..61852602	0	NaN	NaN	NaN	NaN	NaN
RN7SL180P	1	62072448..62072741	0	NaN	NaN	NaN	NaN	NaN
MIR3116-1	1	62078786..62078859	0	NaN	NaN	NaN	NaN	NaN
MIR3116-2	1	complement(62078789..62078856)	0	NaN	NaN	NaN	NaN	NaN
L1TD1	1	62194849..62212328	0.006838	0.884738	1.84643	0.643677	0.79929	1
Y_RNA_24	1	62211557..62211666	0	NaN	NaN	NaN	NaN	NaN
KANK4	1	complement(62236165..62319434)	0.166916	2.11679	4.33728	4.016e-06	9.919e-05	0.109204
RNU6-371P	1	complement(62298149..62298256)	0	NaN	NaN	NaN	NaN	NaN
USP1	1	62436297..62451804	18.9466	-0.003889	-1.0027	0.963761	0.980687	1
DOCK7	1	complement(62454298..62688386)	5.60378	-0.120254	-1.08693	0.14908	0.445227	1
ANGPTL3	1	62597520..62606313	0.0132185	-0.369473	-1.29188	0.803619	0.897675	1
AL138847.2	1	62607766..62609584	0	NaN	NaN	NaN	NaN	NaN
AC103923.1	1	62688482..62710694	0.300905	-0.18701	-1.1384	0.722524	0.855938	1
ATG4C	1	62784132..62865516	6.17038	-0.195292	-1.14496	0.048228	0.211553	1
AC099794.1	1	62896009..62901639	0.0915315	1.78392	3.4436	0.265601	0.608084	1
LINC01739	1	complement(62975751..63022504)	0	NaN	NaN	NaN	NaN	NaN
AL162400.3	1	63011197..63018614	0	NaN	NaN	NaN	NaN	NaN
AL162400.1	1	63024207..63025658	0	NaN	NaN	NaN	NaN	NaN
AL162400.2	1	complement(63078081..63079031)	0	NaN	NaN	NaN	NaN	NaN
AC096543.1	1	63139250..63163153	0	NaN	NaN	NaN	NaN	NaN
LINC00466	1	complement(63159083..63317274)	0.009117	2.33406	5.04221	0.13492	0.418711	1
AC096543.2	1	63249920..63251771	0	NaN	NaN	NaN	NaN	NaN
FOXD3-AS1	1	complement(63320884..63324441)	0.608192	0.0860738	1.06148	0.827864	0.913326	1
FOXD3	1	63322567..63325128	0.0583763	-0.256805	-1.19483	0.751736	0.873631	1
MIR6068	1	complement(63326925..63326984)	0	NaN	NaN	NaN	NaN	NaN
Y_RNA_25	1	63338263..63338372	0	NaN	NaN	NaN	NaN	NaN
ALG6	1	63367575..63438553	2.44787	-0.189498	-1.14037	0.0726371	0.280255	1
ITGB3BP	1	complement(63440770..63593721)	4.65294	-0.210345	-1.15696	0.0266673	0.138095	1
BX004807.1	1	63487957..63508204	0.0122035	0.884336	1.84591	0.629298	0.793555	1
EFCAB7	1	63523372..63572693	1.22057	-0.428341	-1.34568	0.006828	0.0487817	1
RN7SL488P	1	complement(63529613..63529898)	0	NaN	NaN	NaN	NaN	NaN
RNU7-123P	1	complement(63536711..63536770)	0	NaN	NaN	NaN	NaN	NaN
DLEU2L	1	63547082..63550636	0.334131	-0.750029	-1.68183	0.0213004	0.117271	1
AL109925.3	1	complement(63548977..63549112)	0	NaN	NaN	NaN	NaN	NaN
AL109925.6	1	complement(63549133..63549216)	0	NaN	NaN	NaN	NaN	NaN
AL109925.4	1	complement(63549227..63549284)	0	NaN	NaN	NaN	NaN	NaN
AL109925.2	1	complement(63549294..63549366)	0	NaN	NaN	NaN	NaN	NaN
AL109925.5	1	complement(63549374..63549463)	0	NaN	NaN	NaN	NaN	NaN
AL109925.1	1	complement(63549489..63549608)	0	NaN	NaN	NaN	NaN	NaN
PGM1	1	63593411..63660245	26.0557	0.431028	1.34819	3.329e-07	1.141e-05	0.009052
RN7SL130P	1	63655743..63656047	0.575054	-0.472978	-1.38797	0.533246	0.785697	1
ROR1	1	63774017..64181498	0.275383	0.369047	1.2915	0.130685	0.410914	1
RNU6-809P	1	complement(64028894..64029000)	0	NaN	NaN	NaN	NaN	NaN
Y_RNA_26	1	complement(64066640..64066741)	0	NaN	NaN	NaN	NaN	NaN
ROR1-AS1	1	complement(64094379..64171342)	0	NaN	NaN	NaN	NaN	NaN
AL445205.1	1	64186791..64192685	0	NaN	NaN	NaN	NaN	NaN
UBE2U	1	64203627..64267368	0	NaN	NaN	NaN	NaN	NaN
RNU7-62P	1	complement(64384398..64384459)	0	NaN	NaN	NaN	NaN	NaN
CACHD1	1	64470129..64693058	2.50285	0.107301	1.07721	0.281804	0.622057	1
MIR4794	1	64579847..64579923	0	NaN	NaN	NaN	NaN	NaN
RAVER2	1	64745095..64833232	4.76264	-0.253177	-1.19183	0.006809	0.0486733	1
JAK1	1	complement(64833229..65067754)	11.1951	-0.0894568	-1.06397	0.282719	0.622057	1
LINC01359	1	complement(64972225..65002489)	0.0322764	-0.792181	-1.73169	0.233001	0.570944	1
AL357078.2	1	complement(65003470..65004087)	0.0432618	-3.35081	-10.2022	0.382406	0.681311	1
RNU6-1176P	1	complement(65022968..65023074)	0	NaN	NaN	NaN	NaN	NaN
MIR3671	1	complement(65057755..65057842)	0	NaN	NaN	NaN	NaN	NaN
MIR101-1	1	complement(65058434..65058508)	0	NaN	NaN	NaN	NaN	NaN
AK4	1	65147549..65232145	20.4827	-0.336347	-1.26256	5.457e-05	0.0009076	1
DNAJC6	1	65248219..65415871	2.74733	-0.706058	-1.63134	1.024e-11	1.019e-09	2.783e-07
AL139294.1	1	complement(65279456..65306521)	0	NaN	NaN	NaN	NaN	NaN
RNU2-15P	1	65415816..65416006	0	NaN	NaN	NaN	NaN	NaN
LEPROT	1	65420587..65436007	10.8809	0.0924513	1.06618	0.288492	0.622057	1
LEPR	1	65420652..65641559	5.12362	-0.57044	-1.48498	1.143e-10	9.359e-09	3.107e-06
AC119800.1	1	65486406..65494188	0.139172	1.92798	3.80523	0.169344	0.472568	1
AL513493.1	1	65703962..65714847	0	NaN	NaN	NaN	NaN	NaN
RN7SL854P	1	complement(65761058..65761352)	0	NaN	NaN	NaN	NaN	NaN
PDE4B	1	65792514..66374579	1.86402	-0.405934	-1.32495	8.601e-05	0.001352	1
PDE4B-AS1	1	complement(66042500..66050718)	0	NaN	NaN	NaN	NaN	NaN
RNU4-88P	1	complement(66094461..66094546)	0	NaN	NaN	NaN	NaN	NaN
SGIP1	1	66533383..66751139	0.0102297	-0.306393	-1.23661	0.696545	0.83838	1
MIR3117	1	66628440..66628517	0	NaN	NaN	NaN	NaN	NaN
AL139147.1	1	complement(66665864..66677027)	0.0226619	2.84977	7.20883	0.309166	0.622057	1
TCTEX1D1	1	66752459..66779047	0	NaN	NaN	NaN	NaN	NaN
INSL5	1	complement(66797741..66801256)	0	NaN	NaN	NaN	NaN	NaN
DNAI4	1	complement(66812885..66924856)	0.28985	0.447551	1.36372	0.067381	0.267752	1
AL592161.1	1	66826942..66828558	0	NaN	NaN	NaN	NaN	NaN
MIER1	1	66924895..66988619	6.00421	-0.422737	-1.34047	2.096e-06	5.718e-05	0.0570058
SLC35D1	1	complement(66999350..67054148)	4.25222	0.0627814	1.04448	0.504052	0.761233	1
C1orf141	1	complement(67092165..67231853)	0	NaN	NaN	NaN	NaN	NaN
AL133320.1	1	complement(67102645..67102779)	0	NaN	NaN	NaN	NaN	NaN
AL133320.2	1	complement(67121605..67123956)	0	NaN	NaN	NaN	NaN	NaN
IL23R	1	67138907..67259979	0	NaN	NaN	NaN	NaN	NaN
RNU6-586P	1	67196140..67196243	0	NaN	NaN	NaN	NaN	NaN
RNU4ATAC4P	1	complement(67267601..67267726)	0	NaN	NaN	NaN	NaN	NaN
IL12RB2	1	67307364..67398724	0.153657	0.006512	1.00452	0.984055	0.991922	1
SERBP1	1	complement(67407810..67430415)	72.452	-0.277882	-1.21241	0.00064	0.007393	1
RNU6-387P	1	67417214..67417318	0	NaN	NaN	NaN	NaN	NaN
LINC01702	1	67522299..67532612	0	NaN	NaN	NaN	NaN	NaN
RNU6-1031P	1	67541127..67541233	0	NaN	NaN	NaN	NaN	NaN
RN7SL392P	1	complement(67656831..67657129)	0	NaN	NaN	NaN	NaN	NaN
GADD45A	1	67685201..67688334	8.8796	-0.292388	-1.22467	0.004052	0.0324026	1
GNG12	1	complement(67701475..67833467)	32.1198	-0.828111	-1.77536	8.261e-23	4.084e-20	2.246e-18
RNU7-80P	1	complement(67772593..67772653)	0	NaN	NaN	NaN	NaN	NaN
GNG12-AS1	1	67832303..68202987	0.143393	-0.77313	-1.70897	0.119119	0.38852	1
DIRAS3	1	complement(68045886..68051631)	3.2706	-0.858841	-1.81358	3.01e-07	1.041e-05	0.008185
WLS	1	complement(68098473..68233120)	15.3819	-0.0110713	-1.0077	0.897482	0.957708	1
MIR1262	1	complement(68183518..68183610)	0	NaN	NaN	NaN	NaN	NaN
RPE65	1	complement(68428822..68449954)	0.570959	0.065934	1.04676	0.790972	0.892368	1
DEPDC1	1	complement(68474152..68497221)	15.0651	-0.468951	-1.3841	4.322e-08	1.927e-06	0.001175
AL138789.1	1	68479129..68483539	0.591827	-0.057899	-1.04095	0.895821	0.956694	1
DEPDC1-AS1	1	68496676..68538627	0.0471254	-4.45735	-21.9683	0.230952	0.569222	1
AL035412.1	1	68633701..68640425	0.009938	0.0824054	1.05878	0.960982	0.980687	1
AL033530.1	1	68679202..68943452	0.0244063	-1.74971	-3.36291	0.247985	0.58817	1
AL691520.1	1	68974010..69023558	0.0124468	-2.00766	-4.02129	0.603281	0.786085	1
LINC01707	1	69055838..69229607	0	NaN	NaN	NaN	NaN	NaN
LINC02791	1	complement(69215835..69249477)	0	NaN	NaN	NaN	NaN	NaN
LINC01758	1	69433255..69435409	0.0194584	-2.00766	-4.02129	0.603281	0.786085	1
AL359894.1	1	69551848..69563715	0	NaN	NaN	NaN	NaN	NaN
LRRC7	1	69567922..70151945	0.0437767	-0.625375	-1.54261	0.0370728	0.176733	1
AL117353.1	1	complement(69706950..69710274)	0	NaN	NaN	NaN	NaN	NaN
RN7SL538P	1	69879592..69879895	0	NaN	NaN	NaN	NaN	NaN
LRRC7-AS1	1	complement(70013982..70031222)	0	NaN	NaN	NaN	NaN	NaN
LRRC40	1	complement(70144805..70205579)	7.74803	-0.334003	-1.26051	0.000639	0.007384	1
RN7SL242P	1	complement(70180144..70180440)	0	NaN	NaN	NaN	NaN	NaN
SRSF11	1	70205682..70253052	26.454	-0.325287	-1.25291	8.09e-05	0.001289	1
AL353771.1	1	complement(70218589..70221023)	0	NaN	NaN	NaN	NaN	NaN
ANKRD13C	1	complement(70258999..70354734)	4.58324	-0.413742	-1.33214	1.28e-05	0.0002649	0.348014
HHLA3	1	70354805..70385339	11.8308	0.631176	1.54883	3.199e-09	1.847e-07	8.698e-05
HHLA3-AS1	1	complement(70359562..70360437)	0.354672	-0.158683	-1.11627	0.80053	0.896898	1
CTH	1	70411218..70439851	6.00649	-0.0678308	-1.04814	0.509398	0.764898	1
Metazoa_SRP_7	1	70430896..70431178	0	NaN	NaN	NaN	NaN	NaN
AL354872.1	1	70445071..70445536	0.730033	-0.309114	-1.23895	0.584469	0.786085	1
LINC01788	1	70706441..70786468	0	NaN	NaN	NaN	NaN	NaN
AL513285.1	1	complement(70715933..70720289)	0	NaN	NaN	NaN	NaN	NaN
PTGER3	1	complement(70852353..71047808)	0	NaN	NaN	NaN	NaN	NaN
AL031429.1	1	70947379..70951493	0	NaN	NaN	NaN	NaN	NaN
AL031429.2	1	complement(71005854..71006502)	0	NaN	NaN	NaN	NaN	NaN
ZRANB2-AS1	1	71048855..71067184	0.0423109	1.78392	3.4436	0.265466	0.607959	1
ZRANB2	1	complement(71063291..71081289)	22.5574	-0.481272	-1.39597	1.298e-08	6.475e-07	0.0003529
MIR186	1	complement(71067631..71067716)	0	NaN	NaN	NaN	NaN	NaN
ZRANB2-AS2	1	71081324..71489976	0.0385027	0.324408	1.25215	0.488468	0.748965	1
NEGR1	1	complement(71395943..72282539)	0.247974	-0.296664	-1.2283	0.192201	0.511082	1
AL354949.1	1	71570956..71573558	0	NaN	NaN	NaN	NaN	NaN
NEGR1-IT1	1	complement(71794232..71837012)	0	NaN	NaN	NaN	NaN	NaN
AL513166.1	1	72283170..72753772	0.009015	-4.45728	-21.9672	0.232785	0.570726	1
AL583808.1	1	complement(72636547..72899240)	0	NaN	NaN	NaN	NaN	NaN
RNU6-1246P	1	complement(72717663..72717769)	0	NaN	NaN	NaN	NaN	NaN
LINC02796	1	72765031..72791282	0	NaN	NaN	NaN	NaN	NaN
LINC02797	1	72793104..72854475	0	NaN	NaN	NaN	NaN	NaN
AL732618.1	1	complement(72979014..72979314)	0	NaN	NaN	NaN	NaN	NaN
RN7SKP19	1	complement(73191604..73191855)	0	NaN	NaN	NaN	NaN	NaN
LINC01360	1	73305609..73355253	0	NaN	NaN	NaN	NaN	NaN
LINC02238	1	73635216..73715214	0	NaN	NaN	NaN	NaN	NaN
AL591463.1	1	complement(73787370..73915340)	0	NaN	NaN	NaN	NaN	NaN
RNU4ATAC8P	1	73883714..73883822	0	NaN	NaN	NaN	NaN	NaN
LRRIQ3	1	complement(74026015..74198187)	0.1276	-0.0723733	-1.05144	0.806461	0.899404	1
FPGT	1	74198212..74234086	3.13735	-0.132226	-1.09598	0.210116	0.538904	1
FPGT-TNNI3K	1	74198235..74544393	0.242857	-0.207786	-1.15491	0.35117	0.657212	1
TNNI3K	1	74235387..74544428	0.0435336	0.879334	1.83953	0.325725	0.629728	1
AC093158.1	1	complement(74341579..74378802)	0.025318	-3.74396	-13.3982	0.329374	0.633431	1
AC105271.1	1	74468195..74469543	0	NaN	NaN	NaN	NaN	NaN
LRRC53	1	complement(74469376..74512611)	0	NaN	NaN	NaN	NaN	NaN
ERICH3	1	complement(74568117..74673792)	0.001667	2.84936	7.20682	0.30925	0.622057	1
ERICH3-AS1	1	74577430..74626098	0	NaN	NaN	NaN	NaN	NaN
AC135803.1	1	complement(74698769..74699333)	0.0984638	0.0950914	1.06813	0.930466	0.975	1
CRYZ	1	complement(74705482..74733408)	8.91616	0.122456	1.08859	0.17622	0.483043	1
TYW3	1	74733152..74766678	4.34312	0.003571	1.00248	0.970733	0.983574	1
AC133865.1	1	74963314..74965118	0	NaN	NaN	NaN	NaN	NaN
AC099786.3	1	complement(75122518..75123927)	0	NaN	NaN	NaN	NaN	NaN
AC099786.1	1	complement(75127830..75133058)	0	NaN	NaN	NaN	NaN	NaN
LHX8	1	75128434..75161533	0.003701	0.884336	1.84591	0.629298	0.793555	1
AC099786.2	1	complement(75129974..75132576)	0	NaN	NaN	NaN	NaN	NaN
RNU6-622P	1	75183045..75183147	0	NaN	NaN	NaN	NaN	NaN
SLC44A5	1	complement(75202131..75611116)	0.100282	0.81229	1.756	0.0686522	0.27051	1
RNU6-503P	1	complement(75538015..75538119)	0	NaN	NaN	NaN	NaN	NaN
ACADM	1	75724347..75787575	9.29863	0.0299622	1.02099	0.735551	0.862115	1
RABGGTB	1	75786197..75795086	12.5565	-0.22514	-1.16889	0.008756	0.0596735	1
SNORD45C	1	75787072..75787150	0	NaN	NaN	NaN	NaN	NaN
SNORD45A	1	75787889..75787972	0	NaN	NaN	NaN	NaN	NaN
SNORD45B	1	75789477..75789548	0	NaN	NaN	NaN	NaN	NaN
MSH4	1	75796882..75913242	0.0285348	0.492736	1.40711	0.643447	0.799133	1
ASB17	1	complement(75918873..75932404)	0	NaN	NaN	NaN	NaN	NaN
AC092813.1	1	75926454..76019356	0	NaN	NaN	NaN	NaN	NaN
AC092813.2	1	76041691..76066349	0	NaN	NaN	NaN	NaN	NaN
ST6GALNAC3	1	76074746..76634603	0.0335898	-0.225303	-1.16902	0.728758	0.859116	1
AC104458.1	1	76636877..76637339	0	NaN	NaN	NaN	NaN	NaN
RNU6-161P	1	76753135..76753240	0	NaN	NaN	NaN	NaN	NaN
LINC02567	1	complement(76758124..76779267)	0	NaN	NaN	NaN	NaN	NaN
ST6GALNAC5	1	76867480..77067546	0.0138128	-0.212827	-1.15896	0.826769	0.912621	1
MIR7156	1	77060143..77060202	0	NaN	NaN	NaN	NaN	NaN
AL035409.2	1	77067920..77078482	0	NaN	NaN	NaN	NaN	NaN
AL035409.1	1	77081984..77086402	0.0321725	0.0954935	1.06843	0.931701	0.97551	1
PIGK	1	complement(77088989..77219430)	11.2575	-0.062098	-1.04398	0.472358	0.741987	1
AC093433.2	1	77248633..77250826	0.0121531	0.884262	1.84582	0.629323	0.793555	1
AK5	1	77282019..77559966	0.452878	0.57924	1.49406	0.0153375	0.09132	1
AC095030.1	1	complement(77346046..77349585)	0	NaN	NaN	NaN	NaN	NaN
RNU7-8P	1	77420325..77420386	0	NaN	NaN	NaN	NaN	NaN
AC093575.1	1	complement(77431314..77437604)	0.106385	-1.25058	-2.37937	0.105196	0.359327	1
ZZZ3	1	complement(77562416..77683419)	9.24643	-0.284618	-1.21809	0.0008693	0.00946	1
RN7SL370P	1	77645324..77645618	0	NaN	NaN	NaN	NaN	NaN
USP33	1	complement(77695987..77759852)	17.3108	-0.285247	-1.21862	0.000689	0.007865	1
MIGA1	1	77779624..77879539	5.4146	0.254507	1.19293	0.003668	0.029985	1
NEXN-AS1	1	complement(77881348..77889539)	0.214855	0.292122	1.22444	0.524017	0.77677	1
NEXN	1	77888513..77943895	1.16267	0.0390492	1.02744	0.836474	0.919451	1
FUBP1	1	complement(77944055..77979110)	16.2205	-0.593593	-1.509	2.188e-12	2.448e-10	5.949e-08
DNAJB4	1	77979175..78017964	9.21512	-0.549164	-1.46324	4.145e-09	2.329e-07	0.0001127
GIPC2	1	77979542..78138444	0.01425	0.624637	1.54182	0.624181	0.793555	1
AC103591.3	1	complement(78004346..78004554)	0.634645	-0.305698	-1.23602	0.707296	0.845546	1
AC103591.4	1	complement(78022565..78024861)	0.281337	-0.147579	-1.10771	0.757468	0.877218	1
RNU6-1102P	1	complement(78088988..78089083)	0	NaN	NaN	NaN	NaN	NaN
MGC27382	1	78229599..78369464	0.003227	-2.00758	-4.02109	0.603295	0.786085	1
PTGFR	1	78303884..78540701	2.68193	0.0671323	1.04763	0.511241	0.766396	1
IFI44L	1	78619922..78646145	2.88172	0.260596	1.19797	0.005085	0.0387434	1
IFI44	1	78649796..78664078	14.7595	0.0999536	1.07174	0.279278	0.622057	1
ADGRL4	1	complement(78889764..79282124)	0.106723	-1.09948	-2.14277	0.0284349	0.1446	1
AL353651.2	1	complement(79323769..79324852)	0	NaN	NaN	NaN	NaN	NaN
AL353651.1	1	79323769..79324863	0	NaN	NaN	NaN	NaN	NaN
LINC02792	1	79325008..79346445	0	NaN	NaN	NaN	NaN	NaN
AC099671.1	1	complement(79967733..80051404)	0	NaN	NaN	NaN	NaN	NaN
AC098657.2	1	80114943..80116918	0	NaN	NaN	NaN	NaN	NaN
AL606519.1	1	complement(80373364..80374621)	0	NaN	NaN	NaN	NaN	NaN
AL136234.1	1	complement(80534978..80584363)	0	NaN	NaN	NaN	NaN	NaN
LINC01781	1	80535755..80646791	0	NaN	NaN	NaN	NaN	NaN
AC093154.1	1	81209834..81222076	0	NaN	NaN	NaN	NaN	NaN
RN7SKP247	1	81251789..81252096	0	NaN	NaN	NaN	NaN	NaN
ADGRL2	1	81306147..81992436	0.821551	-0.0551969	-1.039	0.575485	0.786085	1
AL138799.1	1	81505099..81506296	0	NaN	NaN	NaN	NaN	NaN
AL138799.3	1	complement(81513880..81557702)	0	NaN	NaN	NaN	NaN	NaN
AC117944.1	1	complement(81585941..81625713)	0.0139032	-2.00766	-4.02129	0.603281	0.786085	1
AL157944.1	1	complement(82212413..82848205)	0	NaN	NaN	NaN	NaN	NaN
LINC01362	1	82903183..83166815	0	NaN	NaN	NaN	NaN	NaN
LINC01361	1	complement(82970820..82986208)	0	NaN	NaN	NaN	NaN	NaN
AC116099.1	1	complement(83397555..83425353)	0	NaN	NaN	NaN	NaN	NaN
LINC01712	1	83445967..83480024	0.004841	-2.00766	-4.02129	0.603281	0.786085	1
LINC01725	1	complement(83575776..83861023)	0	NaN	NaN	NaN	NaN	NaN
AL035706.1	1	83790280..83801465	0	NaN	NaN	NaN	NaN	NaN
TTLL7	1	complement(83865024..83999150)	3.22497	-0.520568	-1.43452	2.39e-08	1.124e-06	0.0006498
TTLL7-IT1	1	complement(83979118..83984300)	0.003051	-2.00766	-4.02129	0.603281	0.786085	1
AC104454.2	1	84038529..84065031	0	NaN	NaN	NaN	NaN	NaN
AL359504.1	1	complement(84076331..84077931)	4.29501	-0.0683925	-1.04855	0.655455	0.80626	1
PRKACB	1	84078062..84238498	9.02056	-0.418951	-1.33696	1.747e-06	4.857e-05	0.047506
AL359273.1	1	84277321..84277457	0	NaN	NaN	NaN	NaN	NaN
SAMD13	1	84298366..84389957	0.691217	-0.806523	-1.74899	0.001348	0.0134986	1
DNASE2B	1	84398532..84415018	0.195483	-0.805392	-1.74762	0.20039	0.523338	1
AL844170.1	1	84477039..84479157	0.022333	0.468749	1.38391	0.73252	0.860028	1
RPF1	1	84479259..84498352	20.0681	-0.146534	-1.10691	0.0982524	0.344022	1
GNG5	1	complement(84498325..84506581)	90.9464	0.0510405	1.03601	0.544699	0.786085	1
AL359762.3	1	complement(84498350..84556688)	0.40117	-1.96806	-3.91242	1.732e-05	0.0003417	0.470846
SPATA1	1	84506300..84566194	0.270692	-0.0007875	-1.00055	0.997831	0.998859	1
CTBS	1	complement(84549611..84574480)	5.58113	-0.0730704	-1.05195	0.415355	0.711095	1
AL359762.1	1	84574129..84583620	0.284894	1.85788	3.62474	0.006279	0.0455888	1
AL359762.2	1	84607099..84610697	0	NaN	NaN	NaN	NaN	NaN
LINC01555	1	complement(84628230..84635020)	0.0141868	0.98166	1.97474	0.482493	0.746121	1
SSX2IP	1	complement(84643706..84690803)	7.20965	-0.403135	-1.32238	4.05e-06	9.986e-05	0.11012
AC104169.1	1	84785427..84786714	0	NaN	NaN	NaN	NaN	NaN
LPAR3	1	complement(84811602..84893206)	0.0342616	-0.37655	-1.29823	0.672406	0.818665	1
MCOLN2	1	complement(84925583..84997113)	5.07689	0.0954393	1.06839	0.340282	0.644486	1
DNAI3	1	84999147..85133138	0.275742	0.0405751	1.02852	0.901954	0.960257	1
MCOLN3	1	complement(85018082..85048500)	0.0140865	-0.0658568	-1.04671	0.947974	0.980687	1
MIR4423	1	85133794..85133873	0	NaN	NaN	NaN	NaN	NaN
AL603750.1	1	complement(85152487..85154203)	0	NaN	NaN	NaN	NaN	NaN
SYDE2	1	complement(85156889..85201016)	0.721957	-0.149561	-1.10923	0.409321	0.704357	1
C1orf52	1	complement(85249953..85259672)	9.77321	-0.120448	-1.08707	0.186961	0.501838	1
Y_RNA_27	1	85264296..85264402	0	NaN	NaN	NaN	NaN	NaN
BCL10	1	complement(85265776..85276632)	4.32262	-0.180643	-1.13339	0.0683988	0.270288	1
AL078459.1	1	85276388..85448124	0.0391314	0.0342115	1.024	0.965229	0.981141	1
DDAH1	1	complement(85318481..85578363)	12.2653	-0.430573	-1.34777	1.05e-06	3.153e-05	0.0285644
Y_RNA_28	1	complement(85435175..85435284)	0	NaN	NaN	NaN	NaN	NaN
AL360219.1	1	85467295..85467660	0.0462276	-2.80992	-7.01245	0.456875	0.731552	1
AC092807.3	1	complement(85482281..85578250)	0.125672	0.134014	1.09734	0.780317	0.890055	1
AC092807.2	1	complement(85578500..85578742)	0.139254	-0.80756	-1.75025	0.610616	0.790208	1
CCN1	1	85580761..85584589	26.7453	-0.758841	-1.69213	9.751e-19	2.979e-16	2.651e-14
SNORD81_1	1	85592280..85592356	0	NaN	NaN	NaN	NaN	NaN
AC092807.1	1	85599131..85600734	0	NaN	NaN	NaN	NaN	NaN
ZNHIT6	1	complement(85649417..85708433)	4.45869	-0.294946	-1.22684	0.001775	0.0169527	1
COL24A1	1	complement(85729233..86156943)	0.23304	-0.123908	-1.08968	0.58563	0.786085	1
LINC02795	1	complement(86288704..86320711)	0.108353	0.609835	1.52608	0.321505	0.628736	1
ODF2L	1	complement(86346824..86396342)	1.85515	-0.134307	-1.09757	0.168819	0.471597	1
MIR7856	1	complement(86357632..86357687)	0	NaN	NaN	NaN	NaN	NaN
CLCA2	1	86424171..86456553	0.122924	0.342944	1.26834	0.459391	0.731552	1
CLCA1	1	86468368..86500259	0	NaN	NaN	NaN	NaN	NaN
CLCA4	1	86547078..86580754	0.002323	-2.00758	-4.02109	0.603295	0.786085	1
CLCA4-AS1_1	1	complement(86571181..86696311)	0.0441984	-5.46912	-44.2966	0.14713	0.442563	1
CLCA4-AS1_2	1	complement(86703502..86704462)	0.490378	-0.008703	-1.00605	0.984729	0.992049	1
SH3GLB1	1	86704570..86748184	14.6811	-0.189177	-1.14011	0.0251231	0.13199	1
AL355981.1	1	complement(86821558..86834169)	0.004889	-2.00758	-4.02109	0.603295	0.786085	1
SELENOF	1	complement(86862445..86914424)	49.1508	-0.006399	-1.00445	0.93931	0.979333	1
HS2ST1	1	86914635..87109982	8.51933	0.0544727	1.03848	0.528638	0.78166	1
AL121989.1	1	complement(86932199..86934891)	0	NaN	NaN	NaN	NaN	NaN
AC093155.3	1	86993009..87169204	0.184012	-0.269507	-1.2054	0.644725	0.799676	1
LINC01140	1	87129765..87169198	0.109642	0.746382	1.67758	0.0966594	0.340109	1
LINC02801	1	87212669..87264741	0.003618	-2.80999	-7.01281	0.458984	0.731552	1
LMO4	1	87328880..87348923	10.9025	-0.445787	-1.36206	3.957e-07	1.33e-05	0.0107608
LINC01364	1	complement(87353521..87371683)	0	NaN	NaN	NaN	NaN	NaN
PKN2-AS1	1	complement(87620803..88685204)	0.0278341	-0.671648	-1.59289	0.218562	0.550545	1
AL445437.1	1	complement(87805286..87808372)	0	NaN	NaN	NaN	NaN	NaN
AL445438.1	1	88462936..88464079	0.0437348	2.84977	7.20883	0.309166	0.622057	1
RN7SL583P	1	complement(88477828..88478114)	0	NaN	NaN	NaN	NaN	NaN
AC093578.2	1	88520000..88520170	0	NaN	NaN	NaN	NaN	NaN
PKN2	1	88684222..88836255	11.3533	-0.482911	-1.39756	2.201e-08	1.048e-06	0.0005986
RNU6-125P	1	88816779..88816885	0	NaN	NaN	NaN	NaN	NaN
GTF2B	1	complement(88852633..88891944)	9.72624	-0.137838	-1.10025	0.146325	0.44097	1
KYAT3	1	complement(88935773..88992953)	26.8943	-0.272069	-1.20754	0.001835	0.0174302	1
RBMXL1	1	complement(88979456..88992960)	4.55828	-0.208253	-1.15529	0.0302828	0.15137	1
GBP3	1	complement(89006679..89022894)	50.1666	-0.408514	-1.32732	7.796e-07	2.429e-05	0.021198
Y_RNA_29	1	complement(89020246..89020365)	0	NaN	NaN	NaN	NaN	NaN
GBP1	1	complement(89052319..89065230)	118.397	-0.45781	-1.37346	1.893e-08	9.14e-07	0.0005146
GBP2	1	complement(89106132..89150456)	84.2693	-0.420735	-1.33861	2.342e-07	8.435e-06	0.006368
AC104459.1	1	89128432..89144695	0.007504	0.884664	1.84634	0.638789	0.7966	1
GBP7	1	complement(89131742..89176009)	0.0498145	0.0669197	1.04748	0.937146	0.978154	1
GBP4	1	complement(89181144..89198942)	31.2584	-0.709564	-1.63531	1.646e-17	4.105e-15	4.475e-13
AC099063.4	1	89198714..89207040	0.124478	-0.307721	-1.23775	0.645713	0.800035	1
GBP5	1	complement(89258950..89272804)	288.528	-0.606824	-1.5229	6.159e-14	8.768e-12	1.675e-09
AC099063.1	1	89260582..89269754	0.0494283	-2.80984	-7.01209	0.456888	0.731552	1
GBP6	1	89364059..89388160	0.137397	-0.224303	-1.16821	0.635128	0.794818	1
AL596214.1	1	complement(89427533..89525472)	0.0678724	0.686532	1.60941	0.222616	0.556669	1
LRRC8B	1	89524829..89597861	1.71871	-0.479788	-1.39454	8.29e-06	0.0001831	0.225431
AC099569.1	1	89579592..89579654	0	NaN	NaN	NaN	NaN	NaN
LRRC8C-DT	1	complement(89581291..89632916)	0.216995	0.0624615	1.04425	0.798644	0.895858	1
AC093423.2	1	89629725..89676386	0	NaN	NaN	NaN	NaN	NaN
LRRC8C	1	89633072..89769903	1.39272	-0.16296	-1.11958	0.108072	0.364466	1
AC093423.3	1	89633140..89933250	0.0272536	-2.80999	-7.01281	0.458953	0.731552	1
AC099568.1	1	89788914..89790492	0.0489719	-3.32243	-10.0035	0.374688	0.677622	1
AC099568.2	1	complement(89820174..89820868)	0.889825	0.345718	1.27078	0.424931	0.72071	1
LRRC8D	1	89821014..89936611	15.6634	-0.0336383	-1.02359	0.693702	0.835799	1
AL391497.1	1	89939601..89940147	0.0478924	0.884738	1.84643	0.643784	0.799351	1
RN7SKP272	1	complement(89987713..89987944)	0.0729281	-2.80992	-7.01245	0.456875	0.731552	1
ZNF326	1	89995110..90035533	3.05716	-0.192583	-1.14281	0.0354812	0.170913	1
AL161797.1	1	90045998..90047109	0	NaN	NaN	NaN	NaN	NaN
AC098656.1	1	90242088..90284188	0	NaN	NaN	NaN	NaN	NaN
RNU6-695P	1	complement(90253456..90253559)	0	NaN	NaN	NaN	NaN	NaN
AL627316.1	1	complement(90388193..90420396)	0.002055	-2.00766	-4.02129	0.603281	0.786085	1
LINC02787	1	complement(90510910..90533472)	0	NaN	NaN	NaN	NaN	NaN
SNORD3G	1	90657750..90657964	0	NaN	NaN	NaN	NaN	NaN
BARHL2	1	complement(90711539..90717302)	0	NaN	NaN	NaN	NaN	NaN
AC092805.1	1	90719576..90725620	0	NaN	NaN	NaN	NaN	NaN
LINC02609	1	complement(90769086..90851658)	0.193732	-0.285745	-1.21904	0.225609	0.561362	1
LINC02788	1	90835660..90849472	0.0342635	-3.69996	-12.9957	0.324265	0.628905	1
LINC01763	1	90851122..90855253	0.022212	0.0916945	1.06562	0.943367	0.980687	1
AC091614.1	1	complement(90860550..90862920)	0.13964	-0.0133118	-1.00927	0.986708	0.992601	1
ZNF644	1	complement(90915298..91022272)	6.16377	-0.0320632	-1.02247	0.716285	0.851714	1
HFM1	1	complement(91260766..91404856)	0.0534628	0.458964	1.37455	0.405713	0.701568	1
Y_RNA_30	1	91261625..91261724	0	NaN	NaN	NaN	NaN	NaN
CDC7	1	91500851..91525764	5.17815	0.142423	1.10376	0.150607	0.448358	1
TGFBR3	1	complement(91680343..91906335)	0.745775	0.406371	1.32535	0.0105896	0.0692861	1
RN7SL653P	1	complement(91829774..91830066)	0	NaN	NaN	NaN	NaN	NaN
BRDT	1	91949371..92014426	0.002056	-2.00766	-4.02129	0.603281	0.786085	1
EPHX4	1	92029985..92063538	1.63554	0.572428	1.48702	0.009882	0.0655048	1
SETSIP	1	complement(92074533..92075441)	0.0186131	-2.80992	-7.01245	0.456875	0.731552	1
BTBD8	1	92080305..92184725	1.00173	-0.0556907	-1.03936	0.70724	0.845517	1
AC104836.1	1	92189237..92190707	0.0778123	-1.41489	-2.6664	0.227307	0.563853	1
C1orf146	1	92217915..92245813	0	NaN	NaN	NaN	NaN	NaN
GLMN	1	complement(92246402..92298987)	3.11353	-0.0574583	-1.04063	0.613949	0.791523	1
RPAP2	1	92299059..92402056	1.14181	-0.0384696	-1.02702	0.693812	0.835894	1
RN7SL824P	1	complement(92402389..92402685)	0	NaN	NaN	NaN	NaN	NaN
GFI1	1	complement(92473043..92486925)	0.027118	0.0992746	1.07123	0.900518	0.959508	1
EVI5	1	complement(92508696..92792404)	2.72732	0.0153579	1.0107	0.872534	0.941614	1
RNU4-59P	1	complement(92700819..92700934)	0	NaN	NaN	NaN	NaN	NaN
RPL5	1	92832013..92841924	211.783	-0.104601	-1.0752	0.197327	0.518827	1
DIPK1A	1	complement(92832737..92961522)	13.4032	-0.321704	-1.24981	0.000362	0.004637	1
SNORD21	1	92837289..92837383	0	NaN	NaN	NaN	NaN	NaN
SNORA66	1	92840719..92840851	0	NaN	NaN	NaN	NaN	NaN
AL162740.1	1	92846059..92846182	0	NaN	NaN	NaN	NaN	NaN
RNU6-970P	1	complement(92969604..92969710)	0	NaN	NaN	NaN	NaN	NaN
RN7SL692P	1	complement(92974827..92975114)	0	NaN	NaN	NaN	NaN	NaN
AC093577.1	1	92978265..92987367	0.0120339	3.74862	13.4415	0.157043	0.457432	1
RNU6-210P	1	93010257..93010351	0	NaN	NaN	NaN	NaN	NaN
RN7SKP123	1	93026252..93026542	0	NaN	NaN	NaN	NaN	NaN
Y_RNA_31	1	complement(93027410..93027506)	0	NaN	NaN	NaN	NaN	NaN
MTF2	1	93079235..93139079	5.34698	0.0778703	1.05546	0.396782	0.692105	1
TMED5	1	complement(93149742..93180516)	7.13646	-0.425049	-1.34262	1.075e-06	3.215e-05	0.02922
CCDC18	1	93179919..93278730	2.43229	0.00255	1.00177	0.980489	0.989661	1
CCDC18-AS1	1	complement(93262186..93346025)	3.08336	0.0916216	1.06557	0.351242	0.657238	1
DR1	1	93345907..93369493	9.06843	-0.237132	-1.17865	0.005083	0.0387354	1
Y_RNA_32	1	93385711..93385817	0	NaN	NaN	NaN	NaN	NaN
FNBP1L	1	93448131..93554661	11.1339	-0.542491	-1.45648	6.066e-10	4.124e-08	1.649e-05
BCAR3	1	complement(93561741..93847150)	5.70148	-0.24327	-1.18367	0.007048	0.0500413	1
BCAR3-AS1	1	93592199..93605573	0.0127568	-0.430506	-1.34771	0.785468	0.89225	1
MIR760	1	93846832..93846911	0	NaN	NaN	NaN	NaN	NaN
AL049796.1	1	93847174..93848939	0.296516	0.682681	1.60512	0.148446	0.444658	1
DNTTIP2	1	complement(93866284..93879918)	7.60551	-0.0926825	-1.06635	0.286568	0.622057	1
GCLM	1	complement(93885199..93909456)	27.8501	-0.899302	-1.86516	1.609e-26	1.25e-23	4.374e-22
ABCA4	1	complement(93992834..94121148)	0.0392604	0.0958386	1.06869	0.874771	0.942562	1
AC093579.1	1	94145111..94145619	0	NaN	NaN	NaN	NaN	NaN
ARHGAP29	1	complement(94148988..94275068)	10.687	-0.387745	-1.30835	2.871e-06	7.428e-05	0.078066
RN7SL440P	1	94150738..94151080	0	NaN	NaN	NaN	NaN	NaN
ARHGAP29-AS1	1	94247819..94411036	0.0225881	0.591737	1.50706	0.535148	0.786085	1
AC097059.1	1	complement(94318479..94324569)	0.536907	-0.440007	-1.35661	0.448101	0.731552	1
AC118469.2	1	complement(94417743..94418228)	0.0605657	1.78359	3.44282	0.281245	0.622057	1
ABCD3	1	94418389..94518666	9.47036	0.0718329	1.05105	0.402164	0.697304	1
F3	1	complement(94529173..94541759)	3.8414	-0.162718	-1.11939	0.138113	0.42431	1
AC093117.1	1	complement(94585556..94592297)	0.026235	-4.43994	-21.7047	0.238468	0.578773	1
MIR378G	1	complement(94745860..94745900)	0	NaN	NaN	NaN	NaN	NaN
SLC44A3	1	94820342..94895246	1.00781	0.258592	1.19631	0.270311	0.612741	1
CNN3	1	complement(94896949..94927223)	134.776	-0.158029	-1.11576	0.0530391	0.22542	1
AC105942.1	1	94927361..94963616	7.43562	-0.279076	-1.21342	0.005263	0.0398501	1
ALG14	1	complement(94974405..95072951)	0.584211	0.152133	1.11121	0.415212	0.710896	1
ALG14-AS1	1	95061596..95067545	0.0507592	0.641431	1.55988	0.580888	0.786085	1
TLCD4	1	95117355..95197607	3.25728	-0.298006	-1.22944	0.001959	0.0183158	1
TLCD4-RWDD3	1	95117923..95247225	1.09559	-0.0100137	-1.00697	0.966697	0.982193	1
AC092802.3	1	95120147..95138554	0.061503	-3.3225	-10.004	0.374834	0.677622	1
Y_RNA_33	1	complement(95125511..95125609)	0	NaN	NaN	NaN	NaN	NaN
AC092802.1	1	complement(95161676..95233982)	0.102018	1.37499	2.59365	0.0129237	0.0803063	1
RWDD3	1	95234210..95247225	6.27692	-0.140699	-1.10244	0.190249	0.50758	1
AC092802.2	1	complement(95243167..95278940)	0.298295	-0.45151	-1.36747	0.370974	0.677622	1
AC092802.4	1	95282233..95287702	0.0161968	0.640955	1.55936	0.589298	0.786085	1
LINC01760	1	complement(95310928..95318263)	0	NaN	NaN	NaN	NaN	NaN
LINC01650	1	complement(95351251..95352676)	0	NaN	NaN	NaN	NaN	NaN
AL445218.1	1	complement(95356229..95381000)	0	NaN	NaN	NaN	NaN	NaN
LINC01761	1	95474737..95479356	0	NaN	NaN	NaN	NaN	NaN
LINC02607	1	95510059..95782342	0.0297752	0.762259	1.69614	0.340068	0.644442	1
AL683887.1	1	95743096..95759470	0.0558006	-2.80984	-7.01209	0.456888	0.731552	1
LINC02790	1	95937901..96022890	0	NaN	NaN	NaN	NaN	NaN
RNU1-130P	1	96225901..96226060	0	NaN	NaN	NaN	NaN	NaN
LINC01787	1	complement(96254069..96374125)	0	NaN	NaN	NaN	NaN	NaN
RN7SL831P	1	96583209..96583527	0	NaN	NaN	NaN	NaN	NaN
RN7SKP270	1	complement(96695856..96696167)	0	NaN	NaN	NaN	NaN	NaN
PTBP2	1	96721665..96823738	0.774946	-0.419078	-1.33707	0.0001916	0.002713	1
DPYD	1	complement(97077743..97995000)	21.7897	-0.16142	-1.11839	0.0521545	0.223125	1
DPYD-AS1	1	97095923..97322955	0.0120513	0.0819292	1.05843	0.962729	0.980687	1
DPYD-IT1	1	complement(97394154..97420141)	0	NaN	NaN	NaN	NaN	NaN
DPYD-AS2	1	97796921..97798066	0.00915	-2.00766	-4.02129	0.603281	0.786085	1
MIR137HG	1	complement(97933474..98049863)	0.0884674	0.231874	1.17436	0.507928	0.764	1
BX005019.1	1	complement(97967005..97968814)	0.0388671	0.280804	1.21487	0.770902	0.885662	1
MIR2682	1	complement(98045242..98045351)	0	NaN	NaN	NaN	NaN	NaN
MIR137	1	complement(98046070..98046171)	0	NaN	NaN	NaN	NaN	NaN
AC104453.1	1	complement(98052077..98054592)	0.091797	-0.605946	-1.52198	0.476493	0.744088	1
LINC01776	1	98210747..98272658	0.364867	0.905385	1.87304	0.0372625	0.177338	1
AC095031.1	1	complement(98660388..98661059)	0	NaN	NaN	NaN	NaN	NaN
SNX7	1	98661701..98760500	41.0121	-0.0512678	-1.03618	0.545939	0.786085	1
PLPPR5	1	complement(98890245..99005032)	0.007201	-0.80756	-1.75025	0.611168	0.790436	1
AL445433.2	1	99004276..99244794	0	NaN	NaN	NaN	NaN	NaN
PLPPR4	1	99263953..99309590	0.0614202	0.136145	1.09896	0.796981	0.89511	1
LINC01708	1	complement(99472332..99600995)	0	NaN	NaN	NaN	NaN	NaN
PALMD	1	99646113..99694541	0.582866	0.140583	1.10235	0.465413	0.735347	1
FRRS1	1	complement(99703970..99766635)	1.22365	0.001932	1.00134	0.986016	0.992574	1
RNU4-75P	1	complement(99784740..99784885)	0	NaN	NaN	NaN	NaN	NaN
Y_RNA_34	1	99791662..99791753	0	NaN	NaN	NaN	NaN	NaN
AGL	1	99850361..99924023	5.32398	0.0356853	1.02504	0.688244	0.831211	1
AC118553.1	1	complement(99968383..99969864)	1.07662	-0.642962	-1.56153	0.137976	0.424034	1
SLC35A3	1	99969351..100035634	1.52807	0.0194341	1.01356	0.834823	0.918268	1
AC118553.2	1	99970011..100083321	3.14951	0.386624	1.30733	0.0001219	0.001829	1
RNU6-750P	1	99978939..99979045	0	NaN	NaN	NaN	NaN	NaN
RNU6-1318P	1	complement(100000637..100000739)	0	NaN	NaN	NaN	NaN	NaN
MFSD14A	1	100038095..100083377	18.2583	-0.143717	-1.10475	0.10054	0.348996	1
AC093019.2	1	complement(100057990..100084471)	0	NaN	NaN	NaN	NaN	NaN
SASS6	1	complement(100083563..100132955)	5.46529	-0.413034	-1.33148	2.851e-05	0.0005246	0.775348
TRMT13	1	100133150..100150498	5.23037	-0.544766	-1.45878	4.946e-08	2.156e-06	0.001345
LRRC39	1	complement(100148448..100178273)	1.25113	0.108425	1.07805	0.648737	0.801401	1
DBT	1	complement(100186919..100249834)	2.3671	-0.111663	-1.08047	0.233163	0.571289	1
AL445928.2	1	100220488..100253414	0.0254018	-1.37789	-2.59888	0.287421	0.622057	1
RTCA-AS1	1	complement(100251528..100266179)	0.479924	0.152408	1.11142	0.404775	0.700702	1
RTCA	1	100266216..100292769	13.4518	0.10066	1.07226	0.260685	0.601828	1
MIR553	1	100281241..100281308	0	NaN	NaN	NaN	NaN	NaN
AC104457.2	1	100344477..100345242	0	NaN	NaN	NaN	NaN	NaN
CDC14A	1	100345001..100520277	0.403453	0.402872	1.32214	0.0795357	0.298139	1
AL589990.1	1	complement(100462399..100485997)	0	NaN	NaN	NaN	NaN	NaN
GPR88	1	100538139..100542021	0	NaN	NaN	NaN	NaN	NaN
LINC01349	1	complement(100627049..100640613)	0	NaN	NaN	NaN	NaN	NaN
AC099670.3	1	100628230..100641723	0	NaN	NaN	NaN	NaN	NaN
VCAM1	1	100719742..100739045	10.7914	-0.31829	-1.24685	0.0002476	0.003387	1
EXTL2	1	complement(100872372..100895179)	11.3313	-0.0634362	-1.04495	0.472998	0.742167	1
AC104506.1	1	100894928..100895356	0.857115	-0.887701	-1.85023	0.131201	0.411775	1
SLC30A7	1	100896076..100981757	8.31524	-0.305116	-1.23552	0.0004068	0.005126	1
DPH5	1	complement(100989623..101026088)	9.73147	0.299044	1.23033	0.001371	0.0136747	1
AC093157.2	1	100995473..100996260	0.241565	-1.1161	-2.1676	0.207605	0.534812	1
AC093157.1	1	101025844..101090513	0.796307	0.15469	1.11318	0.306846	0.622057	1
AC093157.3	1	101133153..101133339	0	NaN	NaN	NaN	NaN	NaN
AL109741.1	1	complement(101235683..101236528)	0.0650053	2.84977	7.20883	0.309166	0.622057	1
S1PR1	1	101236865..101243713	0.418897	0.0662336	1.04698	0.780793	0.890303	1
LINC01307	1	101323337..101390303	0	NaN	NaN	NaN	NaN	NaN
LINC01709	1	101639509..101787572	0.005596	-2.80984	-7.01209	0.456888	0.731552	1
RNU6-965P	1	complement(101728642..101728737)	0	NaN	NaN	NaN	NaN	NaN
OLFM3	1	complement(101802560..101996926)	0	NaN	NaN	NaN	NaN	NaN
RNU6-352P	1	101859851..101859957	0	NaN	NaN	NaN	NaN	NaN
AC114485.1	1	complement(102199739..102389630)	0.004618	-2.00758	-4.02109	0.603295	0.786085	1
AC099567.1	1	complement(102763322..102853842)	0	NaN	NaN	NaN	NaN	NaN
COL11A1	1	complement(102876467..103108872)	0.0898169	0.118908	1.08591	0.732629	0.860046	1
AC095032.2	1	103414879..103425465	0	NaN	NaN	NaN	NaN	NaN
AC095032.1	1	complement(103415980..103525511)	0.005306	0.884336	1.84591	0.629298	0.793555	1
RN7SKP285	1	103523562..103523879	0.0823809	2.84977	7.20883	0.309166	0.622057	1
RNPC3	1	103525691..103555239	3.18315	-0.143335	-1.10446	0.13745	0.42299	1
AMY2B	1	103553815..103579534	0.258828	0.47859	1.39338	0.0548732	0.23112	1
AMY2A	1	103616811..103625780	0	NaN	NaN	NaN	NaN	NaN
AMY1A	1	103655290..103664554	0	NaN	NaN	NaN	NaN	NaN
AMY1B	1	complement(103687415..103696680)	0	NaN	NaN	NaN	NaN	NaN
AMY1C	1	103750406..103758690	0	NaN	NaN	NaN	NaN	NaN
AL591888.1	1	complement(104998406..105032365)	0.0402693	-3.32243	-10.0035	0.374688	0.677622	1
LINC01676	1	complement(105587575..105618991)	0	NaN	NaN	NaN	NaN	NaN
LINC01677	1	complement(105927620..106028277)	0	NaN	NaN	NaN	NaN	NaN
AL355306.2	1	105956694..106124564	0	NaN	NaN	NaN	NaN	NaN
LINC01661	1	106818224..106865316	0	NaN	NaN	NaN	NaN	NaN
PRMT6	1	107056674..107067636	5.52746	0.278066	1.21257	0.003626	0.0297089	1
NTNG1	1	107140007..107483458	0.455697	0.0711239	1.05053	0.738081	0.863562	1
VAV3	1	complement(107571161..107965180)	6.63588	-0.009248	-1.00643	0.91629	0.96749	1
MIR7852	1	107897223..107897304	0	NaN	NaN	NaN	NaN	NaN
VAV3-AS1	1	107964443..107994607	0	NaN	NaN	NaN	NaN	NaN
LINC02785	1	108040263..108076020	0	NaN	NaN	NaN	NaN	NaN
SLC25A24	1	complement(108134043..108200849)	7.00367	-0.358067	-1.28171	6.043e-05	0.0009959	1
AL359258.2	1	108199926..108201491	0.257133	0.075885	1.05401	0.900655	0.95955	1
AL359258.3	1	108200413..108202743	0	NaN	NaN	NaN	NaN	NaN
NBPF4	1	complement(108223341..108244081)	0	NaN	NaN	NaN	NaN	NaN
AL359258.1	1	complement(108261196..108273689)	0	NaN	NaN	NaN	NaN	NaN
AL390038.1	1	108420689..108433184	0.003227	-2.00758	-4.02109	0.603295	0.786085	1
NBPF6	1	108450282..108471002	0	NaN	NaN	NaN	NaN	NaN
FAM102B	1	108560089..108644900	4.40563	-0.473331	-1.38831	1.967e-07	7.273e-06	0.005349
HENMT1	1	complement(108648290..108661526)	0	NaN	NaN	NaN	NaN	NaN
AL160171.1	1	108661533..108666246	0	NaN	NaN	NaN	NaN	NaN
PRPF38B	1	108692310..108702928	9.33438	-0.0691153	-1.04907	0.422577	0.718844	1
FNDC7	1	108712908..108742749	0.017012	-4.26334	-19.204	0.258733	0.599469	1
AL591719.2	1	complement(108734256..108734725)	0	NaN	NaN	NaN	NaN	NaN
STXBP3	1	108746674..108809523	6.99384	-0.213988	-1.15989	0.0171448	0.0998738	1
AKNAD1	1	complement(108815898..108963484)	0.0876798	0.972624	1.96241	0.0668009	0.266069	1
SPATA42	1	108857217..108858524	0.028247	-2.80999	-7.01281	0.458922	0.731552	1
GPSM2	1	108875350..108934545	3.74053	-0.195918	-1.14545	0.0225402	0.122105	1
CLCC1	1	complement(108927361..108963504)	3.89665	0.0599903	1.04246	0.500496	0.757808	1
WDR47	1	complement(108970214..109042113)	4.25029	-0.22018	-1.16488	0.0268358	0.138862	1
TAF13	1	complement(109062486..109076003)	22.0469	-0.160775	-1.11789	0.0814917	0.302929	1
AL356488.3	1	complement(109087971..109090858)	0.122408	0.484722	1.39932	0.400275	0.695392	1
TMEM167B	1	109090764..109096934	15.6005	-0.350435	-1.27495	6.697e-05	0.001092	1
SCARNA2	1	109100193..109100612	0.0212189	-2.00766	-4.02129	0.603281	0.786085	1
AL356488.2	1	109100193..109100619	0	NaN	NaN	NaN	NaN	NaN
C1orf194	1	complement(109105951..109113857)	0.0333452	0.981734	1.97484	0.490614	0.75059	1
ELAPOR1	1	109113679..109206781	0.167473	0.415022	1.33332	0.124504	0.399425	1
SARS1	1	109213918..109238182	58.7169	0.136134	1.09896	0.0982837	0.344088	1
CELSR2	1	109249539..109275751	14.8019	0.564431	1.4788	9.788e-12	9.894e-10	2.662e-07
PSRC1	1	complement(109279556..109283186)	43.8871	0.0305259	1.02138	0.715012	0.851085	1
MYBPHL	1	complement(109292365..109307011)	0.0381533	0.0435919	1.03068	0.97213	0.984366	1
SORT1	1	complement(109309568..109397918)	26.0597	0.234719	1.17668	0.004345	0.034155	1
PSMA5	1	complement(109399042..109426448)	35.4676	-0.15887	-1.11641	0.0542829	0.229131	1
SYPL2	1	109466546..109482134	0.259268	-0.651293	-1.57058	0.0539845	0.228297	1
ATXN7L2	1	109483479..109492804	2.18758	-0.132356	-1.09608	0.222692	0.556669	1
CYB561D1	1	109494052..109502932	3.95654	0.0241118	1.01685	0.801371	0.897274	1
AMIGO1	1	complement(109504178..109509738)	2.24996	-0.002934	-1.00204	0.978283	0.988094	1
GPR61	1	109539872..109548406	0.0983687	0.129686	1.09406	0.772554	0.886197	1
AL355310.3	1	complement(109539906..109543837)	0	NaN	NaN	NaN	NaN	NaN
GNAI3	1	109548615..109600195	17.4691	-0.136212	-1.09902	0.101008	0.349931	1
RNU6V	1	complement(109591534..109591640)	0	NaN	NaN	NaN	NaN	NaN
[truncated: 43,417 more rows]
